# Supplementary material for: N′-[(E)-2,3-Dihy­droxy­benzyl­idene]-2-meth­oxy­benzohydrazide
Source: Acta Crystallogr Sect E Struct Rep Online. 2012 Nov 3;68(Pt 12):o3256. doi: 10.1107/S1600536812042390 (PMC3588810; doi:10.1107/S1600536812042390)
Supplement: Supplementary file 1 [file e-68-o3256-sup1.cif]

##############################################################################
#                                                                            #
# This CIF contains the data in a paper accepted for publication in          #
# Acta Crystallographica Section E. It conforms to the requirements of       #
# Notes for Authors for Acta Crystallographica Section E, and has been       #
# peer reviewed under the auspices of the IUCr Commission on Journals.       #
#                                                                            #
# Full details of the Crystallographic Information File format               #
# are given in the paper "The Crystallographic Information File (CIF):       #
# a New Standard Archive File for Crystallography" by S. R. Hall, F. H.      #
# Allen and I. D. Brown [Acta Cryst. (1991), A47, 655-685].                  #
#                                                                            #
# The current version of the core CIF dictionary is obtainable from          #
# ftp://ftp.iucr.org/pub/cif_core.dic.                                       #
#                                                                            #
# Software is freely available for graphical display of the structure(s)     #
# in this CIF. For information consult the CIF software page                 #
# http://www.iucr.org/resources/cif/software.                                #
#                                                                            #
# This file may be used for bona fide research purposes within the           #
# scientific community so long as proper attribution is given to the journal # 
# article from which it was obtained.                                        #
#                                                                            #
##############################################################################
data_global
_audit_creation_method     'form.cif (version 2.0)'
_journal_data_validation_number     ?
_journal_date_recd_electronic     2012-10-05
_journal_date_accepted     2012-10-10
_journal_name_full     'Acta Crystallographica, Section E'
_journal_year     2012
_journal_volume     68
_journal_issue     12
_journal_page_first     o3256
_journal_page_last     o3256
_journal_paper_category     QO
_journal_paper_doi     10.1107/S1600536812042390
_journal_coeditor_code     PV2594
_publ_contact_author_name     'Yousuf, S. '
_publ_contact_author_address
;
      H.E.J Research Institute of Chemistry,
      International Cenetr for Chemical and Biological Sciences,
      University of Karachi,
      Karachi-75270, Pakistan
;
_publ_contact_author_email     'dr.sammer.yousuf@gmail.com'
_publ_contact_author_fax     '+92-21 34819018-9'
_publ_contact_author_phone     '+92-21 34824924'
_publ_section_title
;
<i>N</i>'-[(<i>E</i>)-2,3-Dihydroxybenzylidene]-2-methoxybenzohydrazide
;
loop_
    _publ_author_name
    _publ_author_footnote
    _publ_author_address
    'Muhammad Taha' ?
;     Atta-ur-Rahman Institute for Natural Product Discovery,
      Universiti Teknologi MARA (UiTM), Puncak Alam Campus,
      42300 Bandar Puncak Alam,
      Selangor D. E. Malaysia
;
    ' M. Syukri. Baharudin' ?
;     Atta-ur-Rahman Institute for Natural Product Discovery,
      Universiti Teknologi MARA (UiTM), Puncak Alam Campus,
      42300 Bandar Puncak Alam,
      Selangor D. E. Malaysia
;
    'Nor Hadiani Ismail' ?
;
     Faculty of Applied Science
     Universiti Teknologi MARA (UiTM),
     40450 Shah Alam
     Malaysia
;
    'Syed Adnan Ali Shah' ?
;     Atta-ur-Rahman Institute for Natural Product Discovery
      Universiti Teknologi MARA (UiTM), Puncak Alam Campus,
      42300 Bandar Puncak Alam,
      Selangor D. E. Malaysia
      Faculty of Pharmacy, Universiti Teknologi MARA,
      Puncak Alam, 42300, Selangor, Malaysia
;
    'Sammer Yousuf' ?
;     H.E.J. Research Institute of Chemistry,
      International Center for Chemical and Biological Sciences,
      University of Karachi,
      Karachi 75270, Pakistan
;
data_I
_audit_creation_method     SHELXL-97
_chemical_name_systematic
;
<i>N</i>'-[(<i>E</i>)-2,3-Dihydroxybenzylidene]-2-methoxybenzohydrazide
;
_chemical_name_common     ?
_chemical_formula_moiety     'C15 H14 N2 O4'
_chemical_formula_sum     'C15 H14 N2 O4'
_chemical_formula_iupac     'C15 H14 N2 O4'
_chemical_formula_weight     286.28
_chemical_melting_point     ?
_symmetry_cell_setting     orthorhombic
_symmetry_space_group_name_H-M     'P b c a '
_symmetry_space_group_name_Hall     '-P 2ac 2ab'
loop_
    _symmetry_equiv_pos_as_xyz
    'x, y, z'
    '-x+1/2, -y, z+1/2'
    '-x, y+1/2, -z+1/2'
    'x+1/2, -y+1/2, -z'
    '-x, -y, -z'
    'x-1/2, y, -z-1/2'
    'x, -y-1/2, z-1/2'
    '-x-1/2, y-1/2, z'
_cell_length_a     14.1479(17)
_cell_length_b     8.6567(11)
_cell_length_c     22.570(3)
_cell_angle_alpha     90.00
_cell_angle_beta     90.00
_cell_angle_gamma     90.00
_cell_volume     2764.2(6)
_cell_formula_units_Z     8
_cell_measurement_reflns_used     1873
_cell_measurement_theta_min     2.88
_cell_measurement_theta_max     22.20
_cell_measurement_temperature     273(2)
_exptl_crystal_description     Plate
_exptl_crystal_colour     Colorles
_exptl_crystal_size_max     0.56
_exptl_crystal_size_mid     0.18
_exptl_crystal_size_min     0.04
_exptl_crystal_density_diffrn     1.376
_exptl_crystal_density_meas     ?
_exptl_crystal_density_method     'not measured'
_exptl_crystal_F_000     1200
_exptl_absorpt_coefficient_mu     0.101
_exptl_absorpt_correction_type     multi-scan
_exptl_absorpt_process_details     '(SADABS; Bruker, 2000)'
_exptl_absorpt_correction_T_min     0.9454
_exptl_absorpt_correction_T_max     0.9960
_exptl_special_details     ?
_diffrn_ambient_temperature     273(2)
_diffrn_radiation_type     MoK\a
_diffrn_radiation_wavelength     0.71073
_diffrn_radiation_source     'fine-focus sealed tube'
_diffrn_radiation_monochromator     graphite
_diffrn_measurement_device_type
;
Bruker SMART APEX CCD area-detector diffractometer
;
_diffrn_measurement_method     '\w scan'
_diffrn_detector_area_resol_mean     ?
_diffrn_reflns_number     15288
_diffrn_reflns_av_R_equivalents     0.0422
_diffrn_reflns_av_sigmaI/netI     0.0275
_diffrn_reflns_theta_min     1.80
_diffrn_reflns_theta_max     25.50
_diffrn_reflns_theta_full     25.50
_diffrn_measured_fraction_theta_max     1.000
_diffrn_measured_fraction_theta_full     1.000
_diffrn_reflns_limit_h_min     -15
_diffrn_reflns_limit_h_max     17
_diffrn_reflns_limit_k_min     -10
_diffrn_reflns_limit_k_max     10
_diffrn_reflns_limit_l_min     -27
_diffrn_reflns_limit_l_max     26
_diffrn_standards_number     0
_diffrn_standards_interval_count     ?
_diffrn_standards_interval_time     ?
_diffrn_standards_decay_%     ?
_refine_special_details
;
Refinement of <i>F</i>^2^ against ALL reflections. The weighted <i>R</i>-factor
<i>wR</i> and goodness of fit <i>S</i> are based on <i>F</i>^2^, conventional
<i>R</i>-factors <i>R</i> are based on <i>F</i>, with <i>F</i> set to zero for
negative <i>F</i>^2^. The threshold expression of <i>F</i>^2^ >
\s(<i>F</i>^2^) is used only for calculating <i>R</i>-factors(gt) <i>etc</i>.
and is not relevant to the choice of reflections for refinement.
<i>R</i>-factors based on <i>F</i>^2^ are statistically about twice as large
as those based on <i>F</i>, and <i>R</i>- factors based on ALL data will be
even larger.
;
_reflns_number_total     2574
_reflns_number_gt     1658
_reflns_threshold_expression     >2sigma(I)
_refine_ls_structure_factor_coef     Fsqd
_refine_ls_matrix_type     full
_refine_ls_R_factor_all     0.0761
_refine_ls_R_factor_gt     0.0424
_refine_ls_wR_factor_gt     0.0973
_refine_ls_wR_factor_ref     0.1147
_refine_ls_goodness_of_fit_ref     1.033
_refine_ls_restrained_S_all     1.033
_refine_ls_number_reflns     2574
_refine_ls_number_parameters     203
_refine_ls_number_restraints     0
_refine_ls_hydrogen_treatment     mixed
_refine_ls_weighting_scheme     calc
_refine_ls_weighting_details
         'calc w=1/[\s^2^(Fo^2^)+(0.0500P)^2^+0.1101P] where P=(Fo^2^+2Fc^2^)/3'
_atom_sites_solution_hydrogens     geom
_atom_sites_solution_primary     direct
_atom_sites_solution_secondary     difmap
_refine_ls_shift/su_max     0.000
_refine_ls_shift/su_mean     0.000
_refine_diff_density_max     0.139
_refine_diff_density_min     -0.146
_refine_ls_extinction_method     none
_refine_ls_extinction_coef     ?
loop_
    _atom_type_symbol
    _atom_type_description
    _atom_type_scat_dispersion_real
    _atom_type_scat_dispersion_imag
    _atom_type_scat_source
    'C' 'C' 0.0033 0.0016
                         'International Tables Vol C Tables 4.2.6.8 and 6.1.1.4'
    'H' 'H' 0.0000 0.0000
                         'International Tables Vol C Tables 4.2.6.8 and 6.1.1.4'
    'N' 'N' 0.0061 0.0033
                         'International Tables Vol C Tables 4.2.6.8 and 6.1.1.4'
    'O' 'O' 0.0106 0.0060
                         'International Tables Vol C Tables 4.2.6.8 and 6.1.1.4'
_computing_data_collection     'SMART (Bruker, 2000)'
_computing_cell_refinement     'SAINT (Bruker, 2000)'
_computing_data_reduction     'SAINT (Bruker, 2000)'
_computing_structure_solution     'SHELXS97 (Sheldrick, 2008)'
_computing_structure_refinement     'SHELXL97 (Sheldrick, 2008)'
_computing_molecular_graphics     'SHELXTL (Sheldrick, 2008)'
_computing_publication_material
;
SHELXTL (Sheldrick, 2008), PARST (Nardelli, 1995) and PLATON
(Spek, 2009)
;
loop_
    _atom_site_type_symbol
    _atom_site_label
    _atom_site_fract_x
    _atom_site_fract_y
    _atom_site_fract_z
    _atom_site_U_iso_or_equiv
    _atom_site_adp_type
    _atom_site_calc_flag
    _atom_site_refinement_flags
    _atom_site_occupancy
    _atom_site_symmetry_multiplicity
    _atom_site_disorder_assembly
    _atom_site_disorder_group
    O O1 0.14939(10) -0.02998(18) 0.40701(6) 0.0774(5) Uani d . 1 1 . .
    O O2 0.43755(10) -0.00963(18) 0.38297(7) 0.0813(5) Uani d . 1 1 . .
    O O3 -0.04853(10) 0.35880(19) 0.18114(7) 0.0812(5) Uani d . 1 1 . .
    H H3A -0.0756(18) 0.407(3) 0.1500(12) 0.124(11) Uiso d . 1 1 . .
    O O4 0.04345(10) 0.21110(17) 0.26425(7) 0.0705(4) Uani d . 1 1 . .
    H H4A 0.0826(17) 0.178(3) 0.2896(11) 0.106(9) Uiso d . 1 1 . .
    N N1 0.26779(14) 0.08816(19) 0.35803(7) 0.0591(5) Uani d . 1 1 . .
    H H1A 0.3313(16) 0.098(3) 0.3523(9) 0.087(8) Uiso d . 1 1 . .
    N N2 0.20663(11) 0.16136(18) 0.31942(7) 0.0569(4) Uani d . 1 1 . .
    C C1 0.26911(17) -0.1677(2) 0.48710(9) 0.0752(6) Uani d . 1 1 . .
    H H1B 0.2044 -0.1659 0.4943 0.090 Uiso calc R 1 1 . .
    C C2 0.3267(2) -0.2513(3) 0.52416(10) 0.0900(7) Uani d . 1 1 . .
    H H2B 0.3011 -0.3049 0.5560 0.108 Uiso calc R 1 1 . .
    C C3 0.4220(2) -0.2550(3) 0.51384(11) 0.0924(8) Uani d . 1 1 . .
    H H3B 0.4611 -0.3115 0.5389 0.111 Uiso calc R 1 1 . .
    C C4 0.46035(17) -0.1762(3) 0.46702(10) 0.0793(7) Uani d . 1 1 . .
    H H4B 0.5252 -0.1801 0.4603 0.095 Uiso calc R 1 1 . .
    C C5 0.40271(15) -0.0908(2) 0.42963(9) 0.0628(5) Uani d . 1 1 . .
    C C6 0.30501(15) -0.0859(2) 0.43918(8) 0.0575(5) Uani d . 1 1 . .
    C C7 0.23441(15) -0.0071(2) 0.40039(8) 0.0576(5) Uani d . 1 1 . .
    C C8 0.24524(13) 0.2483(2) 0.28070(8) 0.0572(5) Uani d . 1 1 . .
    H H8A 0.3106 0.2591 0.2809 0.069 Uiso calc R 1 1 . .
    C C9 0.19093(12) 0.3307(2) 0.23652(8) 0.0498(5) Uani d . 1 1 . .
    C C10 0.23670(14) 0.4340(2) 0.19876(8) 0.0623(5) Uani d . 1 1 . .
    H H10A 0.3015 0.4492 0.2026 0.075 Uiso calc R 1 1 . .
    C C11 0.18796(15) 0.5134(2) 0.15615(9) 0.0661(6) Uani d . 1 1 . .
    H H11A 0.2194 0.5829 0.1317 0.079 Uiso calc R 1 1 . .
    C C12 0.09193(14) 0.4901(2) 0.14946(8) 0.0585(5) Uani d . 1 1 . .
    H H12A 0.0588 0.5437 0.1204 0.070 Uiso calc R 1 1 . .
    C C13 0.04530(13) 0.3880(2) 0.18569(8) 0.0532(5) Uani d . 1 1 . .
    C C14 0.09401(12) 0.3093(2) 0.23002(7) 0.0494(5) Uani d . 1 1 . .
    C C15 0.53330(16) -0.0285(3) 0.36517(11) 0.0872(7) Uani d . 1 1 . .
    H H15A 0.5444 0.0292 0.3295 0.131 Uiso calc R 1 1 . .
    H H15B 0.5458 -0.1359 0.3581 0.131 Uiso calc R 1 1 . .
    H H15C 0.5743 0.0086 0.3959 0.131 Uiso calc R 1 1 . .
loop_
    _atom_site_aniso_label
    _atom_site_aniso_U_11
    _atom_site_aniso_U_22
    _atom_site_aniso_U_33
    _atom_site_aniso_U_12
    _atom_site_aniso_U_13
    _atom_site_aniso_U_23
    O1 0.0578(10) 0.1019(12) 0.0724(10) -0.0083(8) -0.0062(7) -0.0100(8)
    O2 0.0576(10) 0.0926(11) 0.0937(11) 0.0069(8) 0.0005(8) 0.0279(9)
    O3 0.0449(9) 0.1000(12) 0.0987(12) -0.0024(7) -0.0091(8) 0.0351(10)
    O4 0.0515(9) 0.0821(10) 0.0779(10) -0.0071(7) 0.0010(7) 0.0256(8)
    N1 0.0526(11) 0.0636(11) 0.0611(10) 0.0055(9) -0.0122(9) -0.0064(9)
    N2 0.0563(10) 0.0587(10) 0.0558(10) 0.0057(8) -0.0112(8) -0.0083(8)
    C1 0.0884(17) 0.0784(15) 0.0588(13) -0.0058(13) 0.0001(12) -0.0060(12)
    C2 0.123(2) 0.0840(17) 0.0635(15) 0.0011(17) -0.0016(15) 0.0123(13)
    C3 0.120(2) 0.0834(17) 0.0741(16) 0.0164(17) -0.0178(15) 0.0069(14)
    C4 0.0828(17) 0.0764(15) 0.0787(15) 0.0075(12) -0.0191(13) 0.0026(14)
    C5 0.0692(15) 0.0594(12) 0.0597(12) -0.0002(11) -0.0112(11) -0.0026(11)
    C6 0.0672(14) 0.0543(11) 0.0512(12) -0.0023(10) -0.0087(10) -0.0108(10)
    C7 0.0594(14) 0.0605(12) 0.0528(12) -0.0033(10) -0.0059(10) -0.0153(10)
    C8 0.0467(11) 0.0611(11) 0.0638(12) -0.0008(10) -0.0078(10) -0.0143(11)
    C9 0.0457(11) 0.0503(10) 0.0533(11) -0.0015(8) 0.0004(8) -0.0113(9)
    C10 0.0489(12) 0.0679(13) 0.0700(13) -0.0115(10) 0.0054(10) -0.0082(11)
    C11 0.0723(14) 0.0613(13) 0.0648(13) -0.0153(11) 0.0126(11) 0.0012(11)
    C12 0.0644(13) 0.0547(11) 0.0565(11) 0.0022(10) 0.0021(10) 0.0014(10)
    C13 0.0439(11) 0.0541(11) 0.0616(12) 0.0017(9) 0.0016(9) 0.0011(10)
    C14 0.0465(11) 0.0487(10) 0.0531(11) -0.0023(8) 0.0063(9) -0.0007(9)
    C15 0.0601(15) 0.0902(17) 0.1112(19) 0.0038(12) 0.0052(13) 0.0059(15)
_geom_special_details
;
All e.s.d.'s (except the e.s.d. in the dihedral angle between two l.s. planes)
are estimated using the full covariance matrix. The cell e.s.d.'s are taken
into account individually in the estimation of e.s.d.'s in distances, angles
and torsion angles; correlations between e.s.d.'s in cell parameters are only
used when they are defined by crystal symmetry. An approximate (isotropic)
treatment of cell e.s.d.'s is used for estimating e.s.d.'s involving l.s.
planes.
;
loop_
    _geom_bond_atom_site_label_1
    _geom_bond_atom_site_label_2
    _geom_bond_site_symmetry_2
    _geom_bond_distance
    _geom_bond_publ_flag
    O1 C7 . 1.228(2) ?
    O2 C5 . 1.359(2) ?
    O2 C15 . 1.422(2) ?
    O3 C13 . 1.355(2) ?
    O3 H3A . 0.90(3) ?
    O4 C14 . 1.353(2) ?
    O4 H4A . 0.85(2) ?
    N1 C7 . 1.348(2) ?
    N1 N2 . 1.382(2) ?
    N1 H1A . 0.91(2) ?
    N2 C8 . 1.276(2) ?
    C1 C2 . 1.373(3) ?
    C1 C6 . 1.389(3) ?
    C1 H1B . 0.9300 ?
    C2 C3 . 1.368(3) ?
    C2 H2B . 0.9300 ?
    C3 C4 . 1.370(3) ?
    C3 H3B . 0.9300 ?
    C4 C5 . 1.387(3) ?
    C4 H4B . 0.9300 ?
    C5 C6 . 1.400(3) ?
    C6 C7 . 1.493(3) ?
    C8 C9 . 1.447(2) ?
    C8 H8A . 0.9300 ?
    C9 C14 . 1.392(2) ?
    C9 C10 . 1.395(2) ?
    C10 C11 . 1.368(3) ?
    C10 H10A . 0.9300 ?
    C11 C12 . 1.382(3) ?
    C11 H11A . 0.9300 ?
    C12 C13 . 1.373(2) ?
    C12 H12A . 0.9300 ?
    C13 C14 . 1.393(2) ?
    C15 H15A . 0.9600 ?
    C15 H15B . 0.9600 ?
    C15 H15C . 0.9600 ?
loop_
    _geom_angle_atom_site_label_1
    _geom_angle_atom_site_label_2
    _geom_angle_atom_site_label_3
    _geom_angle_site_symmetry_1
    _geom_angle_site_symmetry_3
    _geom_angle
    _geom_angle_publ_flag
    C5 O2 C15 . . 120.34(17) ?
    C13 O3 H3A . . 113.0(17) ?
    C14 O4 H4A . . 104.7(17) ?
    C7 N1 N2 . . 120.55(18) ?
    C7 N1 H1A . . 120.2(14) ?
    N2 N1 H1A . . 119.1(14) ?
    C8 N2 N1 . . 115.74(17) ?
    C2 C1 C6 . . 121.7(2) ?
    C2 C1 H1B . . 119.1 ?
    C6 C1 H1B . . 119.1 ?
    C3 C2 C1 . . 119.5(2) ?
    C3 C2 H2B . . 120.2 ?
    C1 C2 H2B . . 120.2 ?
    C2 C3 C4 . . 120.7(2) ?
    C2 C3 H3B . . 119.7 ?
    C4 C3 H3B . . 119.7 ?
    C3 C4 C5 . . 120.1(2) ?
    C3 C4 H4B . . 119.9 ?
    C5 C4 H4B . . 119.9 ?
    O2 C5 C4 . . 122.3(2) ?
    O2 C5 C6 . . 117.50(17) ?
    C4 C5 C6 . . 120.2(2) ?
    C1 C6 C5 . . 117.72(19) ?
    C1 C6 C7 . . 116.4(2) ?
    C5 C6 C7 . . 125.77(19) ?
    O1 C7 N1 . . 121.88(19) ?
    O1 C7 C6 . . 120.7(2) ?
    N1 C7 C6 . . 117.45(19) ?
    N2 C8 C9 . . 122.37(17) ?
    N2 C8 H8A . . 118.8 ?
    C9 C8 H8A . . 118.8 ?
    C14 C9 C10 . . 118.61(17) ?
    C14 C9 C8 . . 122.01(16) ?
    C10 C9 C8 . . 119.38(17) ?
    C11 C10 C9 . . 121.16(19) ?
    C11 C10 H10A . . 119.4 ?
    C9 C10 H10A . . 119.4 ?
    C10 C11 C12 . . 119.95(18) ?
    C10 C11 H11A . . 120.0 ?
    C12 C11 H11A . . 120.0 ?
    C13 C12 C11 . . 120.08(18) ?
    C13 C12 H12A . . 120.0 ?
    C11 C12 H12A . . 120.0 ?
    O3 C13 C12 . . 123.07(17) ?
    O3 C13 C14 . . 116.58(17) ?
    C12 C13 C14 . . 120.34(17) ?
    O4 C14 C9 . . 123.01(16) ?
    O4 C14 C13 . . 117.13(16) ?
    C9 C14 C13 . . 119.84(16) ?
    O2 C15 H15A . . 109.5 ?
    O2 C15 H15B . . 109.5 ?
    H15A C15 H15B . . 109.5 ?
    O2 C15 H15C . . 109.5 ?
    H15A C15 H15C . . 109.5 ?
    H15B C15 H15C . . 109.5 ?
loop_
    _geom_torsion_atom_site_label_1
    _geom_torsion_atom_site_label_2
    _geom_torsion_atom_site_label_3
    _geom_torsion_atom_site_label_4
    _geom_torsion_site_symmetry_1
    _geom_torsion_site_symmetry_2
    _geom_torsion_site_symmetry_3
    _geom_torsion_site_symmetry_4
    _geom_torsion
    _geom_torsion_publ_flag
    C7 N1 N2 C8 . . . . -179.58(16) ?
    C6 C1 C2 C3 . . . . -0.2(3) ?
    C1 C2 C3 C4 . . . . 0.0(4) ?
    C2 C3 C4 C5 . . . . 0.4(4) ?
    C15 O2 C5 C4 . . . . 9.8(3) ?
    C15 O2 C5 C6 . . . . -170.20(18) ?
    C3 C4 C5 O2 . . . . 179.4(2) ?
    C3 C4 C5 C6 . . . . -0.6(3) ?
    C2 C1 C6 C5 . . . . -0.1(3) ?
    C2 C1 C6 C7 . . . . 176.70(19) ?
    O2 C5 C6 C1 . . . . -179.52(17) ?
    C4 C5 C6 C1 . . . . 0.5(3) ?
    O2 C5 C6 C7 . . . . 4.1(3) ?
    C4 C5 C6 C7 . . . . -175.94(17) ?
    N2 N1 C7 O1 . . . . -1.4(3) ?
    N2 N1 C7 C6 . . . . 178.09(14) ?
    C1 C6 C7 O1 . . . . -8.4(3) ?
    C5 C6 C7 O1 . . . . 168.06(18) ?
    C1 C6 C7 N1 . . . . 172.13(16) ?
    C5 C6 C7 N1 . . . . -11.4(3) ?
    N1 N2 C8 C9 . . . . 178.90(14) ?
    N2 C8 C9 C14 . . . . -6.0(3) ?
    N2 C8 C9 C10 . . . . 174.56(16) ?
    C14 C9 C10 C11 . . . . 0.1(3) ?
    C8 C9 C10 C11 . . . . 179.55(16) ?
    C9 C10 C11 C12 . . . . -0.9(3) ?
    C10 C11 C12 C13 . . . . 0.3(3) ?
    C11 C12 C13 O3 . . . . -179.38(18) ?
    C11 C12 C13 C14 . . . . 1.1(3) ?
    C10 C9 C14 O4 . . . . 179.63(16) ?
    C8 C9 C14 O4 . . . . 0.2(3) ?
    C10 C9 C14 C13 . . . . 1.2(2) ?
    C8 C9 C14 C13 . . . . -178.16(16) ?
    O3 C13 C14 O4 . . . . 0.1(2) ?
    C12 C13 C14 O4 . . . . 179.65(16) ?
    O3 C13 C14 C9 . . . . 178.57(16) ?
    C12 C13 C14 C9 . . . . -1.9(3) ?
loop_
    _geom_hbond_atom_site_label_D
    _geom_hbond_atom_site_label_H
    _geom_hbond_atom_site_label_A
    _geom_hbond_site_symmetry_A
    _geom_hbond_distance_DH
    _geom_hbond_distance_HA
    _geom_hbond_distance_DA
    _geom_hbond_angle_DHA
    _geom_hbond_publ_flag
    N1 H1A O2 . 0.91(2) 1.90(2) 2.608(2) 133(2) yes
    O3 H3A O1 3 0.90(3) 1.75(3) 2.631(2) 167(2) yes
    O4 H4A N2 . 0.85(2) 1.89(2) 2.658(2) 151(2) yes
    C8 H8A O3 6_656 0.93 2.33 3.189(2) 152.6 yes
_iucr_refine_instructions_details
;
TITL A in Pbca
CELL 0.71073  14.1479   8.6567  22.5699  90.000  90.000  90.000
ZERR    8.00   0.0017   0.0011   0.0026   0.000   0.000   0.000
LATT  1
SYMM 0.5-X, -Y, 0.5+Z
SYMM -X, 0.5+Y, 0.5-Z
SYMM 0.5+X, 0.5-Y, -Z
SFAC C H N O
UNIT 120 112 16 32
TEMP 0
CONF
ACTA
SIZE 0.56 0.18 0.04
L.S. 20
OMIT -3 51
BOND $H
EQIV $1 -X, 1/2+Y, 1/2-Z
HTAB O3 O1_$1
EQIV $2 1/2+X, Y, 1/2-Z
HTAB C8 O3_$2
FMAP 2
PLAN 10
WGHT    0.050000    0.110100
FVAR       0.26382
O1    4    0.149395   -0.029981    0.407008    11.00000    0.05777    0.10192 =
         0.07240   -0.01002   -0.00622   -0.00831
O2    4    0.437554   -0.009631    0.382972    11.00000    0.05763    0.09263 =
         0.09370    0.02788    0.00052    0.00690
O3    4   -0.048526    0.358804    0.181138    11.00000    0.04488    0.10005 =
         0.09867    0.03510   -0.00907   -0.00244
H3A   2   -0.075617    0.406598    0.149988    11.00000    0.12445
O4    4    0.043452    0.211102    0.264245    11.00000    0.05150    0.08211 =
         0.07792    0.02557    0.00097   -0.00712
H4A   2    0.082648    0.177591    0.289592    11.00000    0.10580
N1    3    0.267791    0.088161    0.358028    11.00000    0.05261    0.06360 =
         0.06112   -0.00636   -0.01225    0.00549
H1A   2    0.331350    0.098040    0.352347    11.00000    0.08671
N2    3    0.206628    0.161362    0.319425    11.00000    0.05635    0.05866 =
         0.05578   -0.00827   -0.01117    0.00568
C1    1    0.269114   -0.167724    0.487097    11.00000    0.08837    0.07839 =
         0.05883   -0.00602    0.00006   -0.00584
AFIX  43
H1B   2    0.204392   -0.165924    0.494269    11.00000   -1.20000
AFIX   0
C2    1    0.326696   -0.251250    0.524158    11.00000    0.12260    0.08399 =
         0.06347    0.01230   -0.00158    0.00115
AFIX  43
H2B   2    0.301109   -0.304916    0.556048    11.00000   -1.20000
AFIX   0
C3    1    0.421983   -0.254965    0.513836    11.00000    0.11968    0.08345 =
         0.07411    0.00686   -0.01779    0.01636
AFIX  43
H3B   2    0.461084   -0.311519    0.538869    11.00000   -1.20000
AFIX   0
C4    1    0.460347   -0.176242    0.467017    11.00000    0.08284    0.07639 =
         0.07869    0.00262   -0.01909    0.00755
AFIX  43
H4B   2    0.525154   -0.180069    0.460280    11.00000   -1.20000
AFIX   0
C5    1    0.402710   -0.090817    0.429632    11.00000    0.06923    0.05941 =
         0.05969   -0.00258   -0.01124   -0.00024
C6    1    0.305007   -0.085852    0.439176    11.00000    0.06718    0.05428 =
         0.05116   -0.01082   -0.00867   -0.00228
C7    1    0.234412   -0.007052    0.400393    11.00000    0.05936    0.06050 =
         0.05281   -0.01527   -0.00594   -0.00327
C8    1    0.245240    0.248344    0.280699    11.00000    0.04674    0.06106 =
         0.06381   -0.01425   -0.00777   -0.00079
AFIX  43
H8A   2    0.310640    0.259141    0.280887    11.00000   -1.20000
AFIX   0
C9    1    0.190929    0.330749    0.236518    11.00000    0.04567    0.05034 =
         0.05333   -0.01129    0.00039   -0.00149
C10   1    0.236697    0.434027    0.198757    11.00000    0.04895    0.06795 =
         0.07002   -0.00816    0.00540   -0.01152
AFIX  43
H10A  2    0.301480    0.449231    0.202604    11.00000   -1.20000
AFIX   0
C11   1    0.187960    0.513377    0.156148    11.00000    0.07230    0.06130 =
         0.06477    0.00119    0.01261   -0.01535
AFIX  43
H11A  2    0.219442    0.582907    0.131710    11.00000   -1.20000
AFIX   0
C12   1    0.091931    0.490123    0.149457    11.00000    0.06439    0.05466 =
         0.05650    0.00137    0.00214    0.00223
AFIX  43
H12A  2    0.058843    0.543687    0.120378    11.00000   -1.20000
AFIX   0
C13   1    0.045303    0.388029    0.185688    11.00000    0.04387    0.05407 =
         0.06158    0.00106    0.00161    0.00171
C14   1    0.094007    0.309256    0.230018    11.00000    0.04654    0.04871 =
         0.05310   -0.00072    0.00625   -0.00229
C15   1    0.533301   -0.028476    0.365174    11.00000    0.06013    0.09025 =
         0.11121    0.00589    0.00524    0.00380
AFIX 137
H15A  2    0.544425    0.029153    0.329509    11.00000   -1.50000
H15B  2    0.545776   -0.135900    0.358077    11.00000   -1.50000
H15C  2    0.574328    0.008600    0.395924    11.00000   -1.50000
HKLF 4
REM  A in Pbca
REM R1 =  0.0424 for   1658 Fo > 4sig(Fo)  and  0.0761 for all   2574 data
REM    203 parameters refined using      0 restraints
END
WGHT      0.0500      0.1102
REM Highest difference peak  0.139,  deepest hole -0.146,  1-sigma level  0.027
Q1    1   0.0643  0.4719  0.1805  11.00000  0.05    0.14
Q2    1   0.1984 -0.1136  0.4755  11.00000  0.05    0.12
Q3    1   0.1974  0.4141  0.2321  11.00000  0.05    0.12
Q4    1   0.2167  0.3262  0.2127  11.00000  0.05    0.11
Q5    1   0.1443  0.1402  0.3189  11.00000  0.05    0.11
Q6    1   0.0619  0.3908  0.2199  11.00000  0.05    0.11
Q7    1  -0.0401  0.2182  0.1540  11.00000  0.05    0.10
Q8    1   0.2572  0.0963  0.3956  11.00000  0.05    0.10
Q9    1   0.2053  0.2661  0.3205  11.00000  0.05    0.09
Q10   1   0.1366  0.1093  0.4509  11.00000  0.05    0.09
;
