# Supplementary material for: N′-[(E)-2,3-Dihy­droxy­benzyl­idene]-2-meth­oxy­benzohydrazide
Source: Acta Crystallogr Sect E Struct Rep Online. 2012 Nov 3;68(Pt 12):o3256. doi: 10.1107/S1600536812042390 (PMC3588810; doi:10.1107/S1600536812042390)
Supplement: Supplementary file 2 [file e-68-o3256-Isup2.hkl]

# 
# h,k,l, Fc-squared, Fo-squared, sigma(Fo-squared) and status flag 
# 
data_I
_shelx_title ' A in Pbca' 
_shelx_refln_list_code          4 
_shelx_F_calc_maximum      384.87 
_exptl_crystal_F_000      1200.00 
_reflns_d_resolution_high  0.8255 
 
loop_ 
 _symmetry_equiv_pos_as_xyz 
 'x, y, z' 
 '-x+1/2, -y, z+1/2' 
 '-x, y+1/2, -z+1/2' 
 'x+1/2, -y+1/2, -z' 
 '-x, -y, -z' 
 'x-1/2, y, -z-1/2' 
 'x, -y-1/2, z-1/2' 
 '-x-1/2, y-1/2, z' 
 
_cell_length_a    14.1479 
_cell_length_b     8.6567 
_cell_length_c    22.5699 
_cell_angle_alpha  90.000 
_cell_angle_beta   90.000 
_cell_angle_gamma  90.000 
 
_shelx_F_squared_multiplier     1.000 
 
loop_ 
 _refln_index_h 
 _refln_index_k 
 _refln_index_l 
 _refln_F_squared_calc 
 _refln_F_squared_meas 
 _refln_F_squared_sigma 
 _refln_observed_status 
   2   0   0     4201.46     4453.54     62.93 o 
   4   0   0    25663.07    26819.63    298.98 o 
   6   0   0    15380.17    16598.40    216.37 o 
   8   0   0     7996.89     9219.99    157.03 o 
  10   0   0     2394.86     2395.32     61.42 o 
  12   0   0      272.05      312.06     38.22 o 
  14   0   0      583.25      419.38     46.69 o 
  16   0   0        9.50       -2.87     11.35 o 
   2   1   0    40031.35    40153.80    263.61 o 
   4   1   0      172.61      152.27      9.99 o 
   6   1   0     6782.85     6864.26     70.10 o 
   8   1   0      996.58     1219.22     22.55 o 
  10   1   0        3.53        7.96      3.68 o 
  12   1   0      241.19      194.85     16.71 o 
  14   1   0        2.34       -4.49      8.67 o 
  16   1   0        3.09        7.09      9.04 o 
   0   2   0     3051.15     3125.87     59.05 o 
   2   2   0      590.82      524.89     11.07 o 
   4   2   0      635.61      662.26     11.89 o 
   6   2   0       68.41       71.65      9.03 o 
   8   2   0      102.55       95.92     11.52 o 
  10   2   0       69.84       54.16     11.84 o 
  12   2   0       67.24       46.55      9.74 o 
  14   2   0      110.51      117.40     20.14 o 
  16   2   0        1.87        4.45      7.76 o 
   2   3   0     3258.85     3067.94     34.81 o 
   4   3   0      109.79      115.14      7.13 o 
   6   3   0      740.43      718.59     22.65 o 
   8   3   0      668.93      668.59     29.21 o 
  10   3   0       48.17       39.24     10.12 o 
  12   3   0      155.35      175.51     18.11 o 
  14   3   0       50.39       62.31     15.36 o 
  16   3   0       22.50       28.29     10.42 o 
   0   4   0     4387.08     4058.01     89.65 o 
   2   4   0       16.91       17.65      4.22 o 
   4   4   0      563.43      533.58     15.63 o 
   6   4   0      129.71      138.04      9.27 o 
   8   4   0       35.56       32.39      8.15 o 
  10   4   0      169.22      175.79     18.21 o 
  12   4   0      422.29      443.22     25.08 o 
  14   4   0        0.20       -3.33      8.57 o 
   2   5   0       23.63       23.29      5.51 o 
   4   5   0     1787.03     1682.67     31.31 o 
   6   5   0       61.26       62.61      7.83 o 
   8   5   0       15.14       18.57      7.50 o 
  10   5   0       48.13       67.75     12.99 o 
  12   5   0       50.27       72.28     11.27 o 
  14   5   0        2.48        1.57      6.87 o 
   0   6   0      841.36      795.48     27.09 o 
   2   6   0      279.39      286.79     15.18 o 
   4   6   0        7.96        5.56      4.48 o 
   6   6   0       36.97       36.66      7.12 o 
   8   6   0      452.10      414.66     32.78 o 
  10   6   0       84.97       99.18     13.82 o 
  12   6   0      108.98      125.75     14.98 o 
  14   6   0       21.23       28.97      9.08 o 
   2   7   0       14.38       13.49      6.15 o 
   4   7   0        6.67        2.86      5.23 o 
   6   7   0       53.01       41.24      9.19 o 
   8   7   0      378.29      401.53     28.81 o 
  10   7   0        7.27        6.41      7.58 o 
  12   7   0        0.26        5.32      6.75 o 
   0   8   0       74.82       85.91     13.57 o 
   2   8   0       24.77       24.89      6.09 o 
   4   8   0        0.12        1.02      5.57 o 
   6   8   0        9.77       11.90      7.10 o 
   8   8   0        7.50        8.36      7.73 o 
  10   8   0       62.63       56.32     10.77 o 
   2   9   0      100.88       99.27     12.76 o 
   4   9   0        6.16        2.76     10.90 o 
   6   9   0        7.45        3.77      6.85 o 
   8   9   0        4.53       -6.01      9.70 o 
   0  10   0       66.11       55.95     14.54 o 
   2  10   0       34.74       39.17      8.83 o 
   4  10   0       14.35       18.24     16.09 o 
   1   1   1     1158.33     1051.43      8.76 o 
   2   1   1     4286.73     4217.32     22.87 o 
   3   1   1     4774.49     4900.28     50.11 o 
   4   1   1       73.55       64.65      2.92 o 
   5   1   1        9.08        7.80      3.54 o 
   6   1   1      194.22      222.97      9.51 o 
   7   1   1      963.45     1057.33     20.04 o 
   8   1   1     2989.72     3107.45     41.23 o 
   9   1   1        4.10        5.27      4.24 o 
  10   1   1      330.23      317.10     13.17 o 
  11   1   1       14.05       15.72      5.47 o 
  12   1   1       33.21       36.84      7.39 o 
  13   1   1       50.12       55.90     12.59 o 
  14   1   1       19.46       24.28      8.16 o 
  15   1   1        2.41        9.79      7.51 o 
  16   1   1       16.39       20.66      6.81 o 
  17   1   1        2.80        5.60      8.09 o 
   0   2   1    15513.64    15705.72    111.07 o 
   1   2   1     2007.00     2010.95     17.12 o 
   2   2   1     5662.62     5491.20     33.34 o 
   3   2   1     1194.57     1101.78     12.93 o 
   4   2   1      205.62      223.12      6.28 o 
   5   2   1        0.03        0.65      1.96 o 
   6   2   1      166.60      179.95      8.75 o 
   7   2   1      101.09      108.29      7.84 o 
   8   2   1      523.99      578.38     16.47 o 
   9   2   1       23.60       38.28      6.63 o 
  10   2   1      126.90      111.33      9.92 o 
  11   2   1        0.38        1.31      4.91 o 
  12   2   1        1.36        3.76      5.41 o 
  13   2   1        0.00       -2.77      5.26 o 
  14   2   1      160.05      143.88     15.46 o 
  15   2   1        2.02        3.91      6.37 o 
  16   2   1        2.25       -6.67      5.66 o 
   1   3   1       33.46       33.05      3.51 o 
   2   3   1      449.65      427.97      9.17 o 
   3   3   1     2431.31     2350.16     22.87 o 
   4   3   1     1497.21     1440.14     16.01 o 
   5   3   1      114.84      101.11      4.63 o 
   6   3   1     1995.43     1929.50     27.25 o 
   7   3   1      292.58      281.95     11.23 o 
   8   3   1       16.72       16.45      4.92 o 
   9   3   1      380.74      357.66     13.43 o 
  10   3   1       28.68       26.91      5.56 o 
  11   3   1        4.24        4.34      4.66 o 
  12   3   1       99.83      107.43     10.86 o 
  13   3   1      135.38      116.87     11.98 o 
  14   3   1      126.41      143.64     13.48 o 
  15   3   1       55.52       61.75      9.84 o 
  16   3   1        3.81       26.72      9.50 o 
   0   4   1      987.90      919.91     20.11 o 
   1   4   1      223.87      232.07      7.89 o 
   2   4   1       88.14       86.27      5.88 o 
   3   4   1      393.92      371.35     13.33 o 
   4   4   1      340.41      336.70      8.91 o 
   5   4   1     1766.83     1722.19     19.96 o 
   6   4   1        7.03        3.90      2.45 o 
   7   4   1       12.06       17.57      3.43 o 
   8   4   1        0.75       -0.95      3.37 o 
   9   4   1      567.49      527.40     16.84 o 
  10   4   1      265.59      279.80     13.93 o 
  11   4   1        6.05        8.81      6.01 o 
  12   4   1       77.75       83.81      9.80 o 
  13   4   1        0.00        7.38      5.24 o 
  14   4   1        6.62        2.21      4.88 o 
  15   4   1        8.80        5.08      5.52 o 
   1   5   1       10.51       10.23      3.11 o 
   2   5   1       28.44       34.24      4.55 o 
   3   5   1     2625.40     2562.91     27.47 o 
   4   5   1       15.70       16.73      3.83 o 
   5   5   1       14.85       15.92      3.71 o 
   6   5   1      543.63      524.61     12.15 o 
   7   5   1       34.52       36.33      6.32 o 
   8   5   1      227.61      234.18     12.70 o 
   9   5   1      401.90      369.00     15.64 o 
  10   5   1      633.27      604.09     18.65 o 
  11   5   1      137.53      139.51     11.75 o 
  12   5   1      204.50      185.33     14.22 o 
  13   5   1       16.96       28.33      6.36 o 
  14   5   1        1.05        6.53      5.94 o 
  15   5   1        6.28       -2.19      6.15 o 
   0   6   1        2.92        4.36      3.97 o 
   1   6   1       46.49       51.30      5.65 o 
   2   6   1      598.05      611.59     13.66 o 
   3   6   1       17.35       19.63      4.12 o 
   4   6   1      103.85       99.66      7.04 o 
   5   6   1       42.28       47.06      5.42 o 
   6   6   1       43.92       42.81      5.15 o 
   7   6   1       31.48       39.56      6.33 o 
   8   6   1      166.67      147.66     11.39 o 
   9   6   1        8.22        9.65      5.49 o 
  10   6   1      177.30      191.12     13.78 o 
  11   6   1       19.91       20.68      6.01 o 
  12   6   1      105.54      118.15     10.46 o 
  13   6   1       11.02       25.48      6.23 o 
  14   6   1       24.54       32.32      6.23 o 
   1   7   1       40.95       43.84      4.71 o 
   2   7   1        0.25        3.55      3.00 o 
   3   7   1      212.58      212.50     10.98 o 
   4   7   1       81.95       78.25      6.96 o 
   5   7   1       43.90       42.18      5.75 o 
   6   7   1        0.47        1.09      4.17 o 
   7   7   1       49.81       62.39      8.22 o 
   8   7   1      107.47      112.43     10.66 o 
   9   7   1       35.51       52.41      8.23 o 
  10   7   1       75.06       62.72      8.88 o 
  11   7   1        4.53       -2.31      4.84 o 
  12   7   1       30.10       33.30      6.15 o 
   0   8   1       80.99       82.10      9.13 o 
   1   8   1       15.21       19.44      4.14 o 
   2   8   1       21.58       22.32      4.43 o 
   3   8   1       16.53       16.62      4.62 o 
   4   8   1       25.57       26.53      5.14 o 
   5   8   1       34.20       40.06      6.53 o 
   6   8   1        2.43       -3.23      4.17 o 
   7   8   1        0.54       -3.26      4.26 o 
   8   8   1        0.50       -1.64      4.44 o 
   9   8   1       91.24       99.37      9.77 o 
  10   8   1       38.89       71.09      8.29 o 
  11   8   1       45.98       53.79      7.15 o 
   1   9   1        9.83        8.89      4.46 o 
   2   9   1       13.68       16.05      4.78 o 
   3   9   1        3.12        4.00      4.27 o 
   4   9   1       15.06       15.17      5.33 o 
   5   9   1        0.62        3.37      5.07 o 
   6   9   1        1.08        4.98      5.19 o 
   7   9   1        0.82        3.46      6.43 o 
   8   9   1        0.94       -1.09      6.67 o 
   0  10   1        3.83        1.71      6.11 o 
   1  10   1        0.19       -1.03      3.95 o 
   2  10   1       13.81       17.54      5.68 o 
   3  10   1       18.21       35.01      6.12 o 
   4  10   1        2.07       16.55      6.30 o 
   5  10   1        4.47       12.94      7.70 o 
   0   0   2    10709.16    10849.29    145.83 o 
   1   0   2    21746.96    22672.32    117.72 o 
   2   0   2       82.98      102.51      3.58 o 
   3   0   2     2417.71     2118.91     19.54 o 
   4   0   2     6217.97     6479.00     43.57 o 
   5   0   2     2134.43     2009.26     30.73 o 
   6   0   2     1881.77     1845.73     28.65 o 
   7   0   2      169.49      202.59     10.58 o 
   8   0   2      496.47      544.37     17.21 o 
   9   0   2      395.95      396.08     16.00 o 
  10   0   2      186.12      171.30     12.63 o 
  11   0   2      596.82      591.71     30.97 o 
  12   0   2      217.69      242.36     30.24 o 
  13   0   2      434.08      368.56     30.21 o 
  14   0   2      327.71      350.40     30.63 o 
  15   0   2        0.44        9.11      9.95 o 
  16   0   2       11.53       22.74     14.51 o 
  17   0   2        1.63        1.66      7.44 o 
   1   1   2      342.26      326.91      6.52 o 
   2   1   2      155.16      141.73      3.38 o 
   3   1   2       43.71       48.85      2.60 o 
   4   1   2        3.74       -0.76      1.71 o 
   5   1   2      210.09      220.46      6.28 o 
   6   1   2      110.71      108.39      5.32 o 
   7   1   2        9.20        7.89      3.73 o 
   8   1   2       36.44       43.91      5.76 o 
   9   1   2      247.93      241.34     11.60 o 
  10   1   2       61.20       65.40      7.81 o 
  11   1   2      130.18      113.95     10.38 o 
  12   1   2       51.84       41.45      7.72 o 
  13   1   2       19.00       27.71      8.00 o 
  14   1   2        4.93       10.39      7.00 o 
  15   1   2       26.75       40.21      9.67 o 
  16   1   2        0.88       -0.56      7.53 o 
  17   1   2       17.69       21.05      8.07 o 
   0   2   2      629.31      698.11     11.88 o 
   1   2   2      674.66      677.03      8.86 o 
   2   2   2       14.44       12.55      2.10 o 
   3   2   2        2.06        1.97      1.73 o 
   4   2   2       19.65       13.37      2.54 o 
   5   2   2      918.21      973.45     13.00 o 
   6   2   2      116.30      118.23      5.16 o 
   7   2   2      401.60      430.09      9.58 o 
   8   2   2        8.86        7.45      4.08 o 
   9   2   2       23.45       28.05      5.40 o 
  10   2   2       33.60       26.46      5.74 o 
  11   2   2      629.96      607.70     19.31 o 
  12   2   2       23.27       17.15      6.59 o 
  13   2   2       83.51       70.71      9.84 o 
  14   2   2       34.25       29.28      8.33 o 
  15   2   2       25.34       32.36      8.30 o 
  16   2   2        0.57       11.03      7.01 o 
   1   3   2        0.22       -1.30      1.81 o 
   2   3   2        6.83        7.29      2.44 o 
   3   3   2      174.39      199.08      6.42 o 
   4   3   2      343.46      318.17      8.11 o 
   5   3   2       90.02       94.58      4.49 o 
   6   3   2      144.90      138.03      6.38 o 
   7   3   2        0.41        5.55      2.31 o 
   8   3   2       52.73       62.61      6.59 o 
   9   3   2        0.47        1.00      3.98 o 
  10   3   2       36.39       35.45      6.55 o 
  11   3   2      943.42      912.32     22.89 o 
  12   3   2       89.48       91.41     10.66 o 
  13   3   2      127.14      129.15     12.68 o 
  14   3   2        6.92       21.15      7.81 o 
  15   3   2       63.82       55.58     17.05 o 
  16   3   2        1.07       15.34     10.16 o 
   0   4   2      436.34      403.22     12.99 o 
   1   4   2      626.04      624.73     11.83 o 
   2   4   2      194.17      183.81      7.13 o 
   3   4   2       39.85       34.44      4.04 o 
   4   4   2      268.74      272.91      8.72 o 
   5   4   2        9.26       21.21      3.26 o 
   6   4   2      139.03      131.41      6.03 o 
   7   4   2       61.94       61.06      5.27 o 
   8   4   2      481.87      482.54     14.36 o 
   9   4   2      652.80      634.04     17.08 o 
  10   4   2       38.82       54.32      7.92 o 
  11   4   2      459.38      425.78     17.26 o 
  12   4   2       40.29       28.38      7.13 o 
  13   4   2       45.67       41.18      7.28 o 
  14   4   2       37.86       42.39      8.41 o 
  15   4   2        4.79       18.06      8.67 o 
   1   5   2      248.37      237.36      9.02 o 
   2   5   2      491.86      503.83     12.06 o 
   3   5   2      964.48      944.59     16.78 o 
   4   5   2      715.70      719.24     15.44 o 
   5   5   2       26.81       26.24      4.03 o 
   6   5   2        0.06       -0.21      2.51 o 
   7   5   2       18.62       14.29      4.77 o 
   8   5   2      137.81      158.69     10.96 o 
   9   5   2      231.83      234.42     13.44 o 
  10   5   2      327.08      333.01     15.93 o 
  11   5   2        1.56        4.23      5.54 o 
  12   5   2      231.14      230.58     15.71 o 
  13   5   2      128.61      142.65     12.77 o 
  14   5   2       38.43       46.37      7.49 o 
  15   5   2        0.11       -5.21      4.87 o 
   0   6   2      299.44      307.81     13.80 o 
   1   6   2       30.29       27.97      4.24 o 
   2   6   2       16.77       19.24      4.04 o 
   3   6   2        0.70       -0.57      2.93 o 
   4   6   2     1198.68     1207.86     19.47 o 
   5   6   2      129.01      133.72      8.03 o 
   6   6   2      194.45      195.59      9.16 o 
   7   6   2       95.58      106.19      9.33 o 
   8   6   2      828.38      829.77     21.36 o 
   9   6   2      154.22      177.58     13.00 o 
  10   6   2      834.62      847.89     23.04 o 
  11   6   2       48.14       50.41      8.77 o 
  12   6   2        6.99        6.82      5.74 o 
  13   6   2      124.54      123.49     11.20 o 
  14   6   2        6.09        6.36      5.02 o 
   1   7   2       51.83       58.88      5.76 o 
   2   7   2      566.55      540.18     13.83 o 
   3   7   2       91.70      103.50      7.71 o 
   4   7   2      113.61      115.17      8.28 o 
   5   7   2      164.38      184.65     10.01 o 
   6   7   2        1.46        1.02      4.14 o 
   7   7   2       44.76       56.98      7.96 o 
   8   7   2      182.89      213.28     14.12 o 
   9   7   2       27.64       28.28      6.97 o 
  10   7   2       76.91       78.04      9.84 o 
  11   7   2       46.25       55.23      8.34 o 
  12   7   2       32.90       21.48      5.59 o 
   0   8   2       23.23       20.66      6.32 o 
   1   8   2        0.18       -2.83      3.42 o 
   2   8   2        8.93       11.58      4.19 o 
   3   8   2       39.33       52.61      6.34 o 
   4   8   2       63.58       50.84      6.22 o 
   5   8   2       30.20       29.41      6.00 o 
   6   8   2        3.37        2.41      4.78 o 
   7   8   2       41.04       39.38      7.10 o 
   8   8   2        4.20        0.03      5.28 o 
   9   8   2       36.66       38.83      7.29 o 
  10   8   2       41.29       45.70      6.87 o 
  11   8   2       28.00       25.91      5.79 o 
   1   9   2        9.84        7.79      4.04 o 
   2   9   2       12.98       12.50      4.38 o 
   3   9   2        2.98       -1.06      4.02 o 
   4   9   2       34.30       40.51      6.95 o 
   5   9   2       18.77       22.33      5.95 o 
   6   9   2        0.20       -1.45      4.79 o 
   7   9   2        1.08        8.63      4.97 o 
   8   9   2        0.91        6.63      5.72 o 
   0  10   2        0.55        8.76      6.14 o 
   1  10   2        1.99        4.50      4.29 o 
   2  10   2       58.26       64.50      7.83 o 
   3  10   2       12.82       20.00      7.42 o 
   4  10   2       18.66        7.50      5.30 o 
   5  10   2        1.21        1.64      6.84 o 
   1   1   3     7340.64     7715.44     29.77 o 
   2   1   3      663.22      623.44      7.06 o 
   3   1   3     3777.13     3885.38     23.36 o 
   4   1   3     3626.88     3555.34     23.11 o 
   5   1   3      463.28      437.98      7.83 o 
   6   1   3     1515.83     1581.00     15.53 o 
   7   1   3     1256.49     1342.17     14.86 o 
   8   1   3      744.09      747.12     16.18 o 
   9   1   3        1.71        2.52      3.98 o 
  10   1   3      349.53      332.14     13.76 o 
  11   1   3        3.94        2.58      4.90 o 
  12   1   3       60.40       63.17      8.92 o 
  13   1   3       90.65       62.15     10.91 o 
  14   1   3      137.93      129.11     14.52 o 
  15   1   3        9.75       -0.82      5.58 o 
  16   1   3        0.10        8.71      5.73 o 
   0   2   3     1809.63     1696.30     28.65 o 
   1   2   3    19539.79    20199.04     98.50 o 
   2   2   3     1319.82     1219.79     13.50 o 
   3   2   3     5993.23     6054.53     48.03 o 
   4   2   3      216.46      208.45      6.15 o 
   5   2   3     2729.43     2747.83     29.76 o 
   6   2   3      198.49      186.21      6.89 o 
   7   2   3      205.09      213.31      7.69 o 
   8   2   3       15.36       18.93      3.30 o 
   9   2   3        4.67        3.38      3.72 o 
  10   2   3        0.00        3.77      4.14 o 
  11   2   3      146.34      138.61     10.92 o 
  12   2   3       35.40       25.68      7.22 o 
  13   2   3        6.00        1.99      6.68 o 
  14   2   3        8.22        9.96      9.97 o 
  15   2   3        3.91       12.43      8.07 o 
  16   2   3       18.99       25.36      7.60 o 
   1   3   3     7521.82     7419.91     42.48 o 
   2   3   3       25.06       22.02      3.01 o 
   3   3   3     3507.57     3525.62     27.66 o 
   4   3   3       94.57       97.51      5.48 o 
   5   3   3      753.67      738.01     12.67 o 
   6   3   3      220.68      207.56      7.69 o 
   7   3   3     1159.72     1179.77     16.92 o 
   8   3   3      791.28      707.45     16.64 o 
   9   3   3      427.25      395.05     13.98 o 
  10   3   3     1039.52      903.87     21.78 o 
  11   3   3      750.49      733.33     20.69 o 
  12   3   3      308.51      263.77     15.40 o 
  13   3   3      183.17      186.58     18.87 o 
  14   3   3       32.58       44.25      9.71 o 
  15   3   3        1.32        3.57      5.44 o 
  16   3   3       25.84       51.86      9.37 o 
   0   4   3      443.23      471.96     13.59 o 
   1   4   3       50.02       52.96      4.53 o 
   2   4   3      185.88      221.89      7.76 o 
   3   4   3       15.09       20.06      3.78 o 
   4   4   3     3078.19     3087.76     28.88 o 
   5   4   3      125.36      122.18      7.03 o 
   6   4   3      121.70      135.90      6.23 o 
   7   4   3      122.66      124.48      7.28 o 
   8   4   3       77.19       82.06      7.79 o 
   9   4   3      226.74      224.81     13.20 o 
  10   4   3      660.92      617.19     18.89 o 
  11   4   3       20.83       29.68      6.91 o 
  12   4   3       91.83      102.89     10.85 o 
  13   4   3       15.67        7.41      5.94 o 
  14   4   3        0.91       10.81      6.07 o 
  15   4   3        6.87       -1.62      7.34 o 
   1   5   3        0.09       -3.06      2.49 o 
   2   5   3      402.81      419.28     11.47 o 
   3   5   3      879.75      906.32     16.34 o 
   4   5   3     1371.57     1347.87     20.46 o 
   5   5   3      100.70       98.86      7.04 o 
   6   5   3      274.50      272.49      9.42 o 
   7   5   3       87.42      100.23      7.42 o 
   8   5   3      532.61      531.71     16.21 o 
   9   5   3      320.24      334.83     15.31 o 
  10   5   3        3.10        0.09      5.33 o 
  11   5   3       31.53       27.22      6.87 o 
  12   5   3       58.55       63.74      8.82 o 
  13   5   3       39.90       36.71      7.78 o 
  14   5   3       69.20       85.55     10.03 o 
   0   6   3      524.71      544.79     20.40 o 
   1   6   3        6.33       12.29      3.21 o 
   2   6   3      266.24      271.60     10.32 o 
   3   6   3       35.68       49.04      5.75 o 
   4   6   3       79.14       86.71      7.19 o 
   5   6   3      137.92      139.49      8.08 o 
   6   6   3       49.53       60.09      6.50 o 
   7   6   3       23.96       19.70      5.09 o 
   8   6   3       28.10       33.76      6.71 o 
   9   6   3       28.52       51.68      7.91 o 
  10   6   3      318.18      344.71     17.26 o 
  11   6   3        0.30       -1.78      4.79 o 
  12   6   3       53.47       74.99      9.95 o 
  13   6   3        2.18       13.71      7.87 o 
   1   7   3       84.78       85.10      6.72 o 
   2   7   3       34.47       35.06      4.80 o 
   3   7   3       91.63       98.52      7.91 o 
   4   7   3       66.21       63.30      6.06 o 
   5   7   3       55.70       50.20      6.02 o 
   6   7   3       67.11       69.96      8.18 o 
   7   7   3       65.52       73.10      8.71 o 
   8   7   3        4.02        2.98      4.83 o 
   9   7   3        7.93        4.04      5.24 o 
  10   7   3       23.33       32.40      7.14 o 
  11   7   3        0.58       -7.82      6.61 o 
  12   7   3        1.70        0.69      5.16 o 
   0   8   3        3.57       -2.43      5.13 o 
   1   8   3        3.69        2.46      3.66 o 
   2   8   3        1.57       -0.87      3.56 o 
   3   8   3        7.39       10.60      4.35 o 
   4   8   3       15.05       12.49      4.64 o 
   5   8   3       12.39       13.29      5.93 o 
   6   8   3       16.00       12.75      5.35 o 
   7   8   3        3.74       -1.72      6.12 o 
   8   8   3       71.58       78.09      9.61 o 
   9   8   3       14.82       11.05      6.00 o 
  10   8   3       59.44       70.54      9.19 o 
   1   9   3        7.05        4.37      4.11 o 
   2   9   3       47.92       48.21      6.27 o 
   3   9   3       11.60       15.24      5.62 o 
   4   9   3        0.01       -3.32      4.23 o 
   5   9   3       29.53       38.22      7.58 o 
   6   9   3        2.46        6.87      7.35 o 
   7   9   3        6.84       13.76      5.77 o 
   8   9   3        1.07       -4.65      4.40 o 
   0  10   3       22.05       20.00     12.23 o 
   1  10   3       80.25       83.93      8.81 o 
   2  10   3        4.90        9.43      4.76 o 
   3  10   3       43.48       52.12      7.38 o 
   4  10   3        0.60        2.26      5.04 o 
   0   0   4       26.99       19.45      2.19 o 
   1   0   4     9805.59    10189.84     59.26 o 
   2   0   4      298.06      306.32      6.58 o 
   3   0   4     1531.05     1483.93     22.94 o 
   4   0   4      373.69      396.59      9.16 o 
   5   0   4      463.13      458.16     10.54 o 
   6   0   4       19.82       34.28      4.50 o 
   7   0   4      280.27      248.33     10.77 o 
   8   0   4       35.23       60.32      7.07 o 
   9   0   4       44.50       62.66      8.20 o 
  10   0   4      205.66      220.04     13.37 o 
  11   0   4        5.96       11.87      8.91 o 
  12   0   4        5.74       17.78     10.30 o 
  13   0   4      218.72      259.48     34.84 o 
  14   0   4      193.07      160.75     35.27 o 
  15   0   4       10.51       32.51     17.38 o 
  16   0   4       11.01       -4.05      8.62 o 
   1   1   4     4894.27     4993.52     21.93 o 
   2   1   4    22406.50    22508.01     81.67 o 
   3   1   4     2590.10     2676.12     17.23 o 
   4   1   4     1094.54     1087.53     10.99 o 
   5   1   4      350.59      372.68      7.37 o 
   6   1   4     5452.32     5778.77     35.60 o 
   7   1   4      291.81      356.59     10.32 o 
   8   1   4        4.39        3.37      2.44 o 
   9   1   4       85.68       89.16      7.26 o 
  10   1   4       48.48       46.11      6.73 o 
  11   1   4       47.23       51.45      7.77 o 
  12   1   4        3.28        8.63      6.76 o 
  13   1   4       68.79       78.77     11.83 o 
  14   1   4       11.41       21.97      7.92 o 
  15   1   4       40.81       37.37      9.26 o 
  16   1   4       75.76       80.77     11.81 o 
   0   2   4   148127.06   142757.64    892.29 o 
   1   2   4    28648.90    28879.99    133.83 o 
   2   2   4      193.36      172.91      4.99 o 
   3   2   4      133.02      130.29      4.82 o 
   4   2   4      709.08      650.86      9.84 o 
   5   2   4      882.11      878.51     11.63 o 
   6   2   4     2489.82     2641.72     25.81 o 
   7   2   4      108.28      117.62      6.29 o 
   8   2   4     1009.61     1025.80     16.75 o 
   9   2   4       28.94       28.95      4.24 o 
  10   2   4      613.80      616.79     17.43 o 
  11   2   4       58.36       63.74      8.12 o 
  12   2   4       36.31       44.70      8.47 o 
  13   2   4        1.74       -6.00      5.51 o 
  14   2   4       96.54       92.27     12.68 o 
  15   2   4       10.35       15.53      7.04 o 
  16   2   4        1.51       13.55      6.05 o 
   1   3   4     5130.90     5055.89     34.27 o 
   2   3   4     1156.08     1118.99     14.14 o 
   3   3   4        0.13        0.12      2.05 o 
   4   3   4     2398.59     2328.40     24.16 o 
   5   3   4      126.16      147.14      6.84 o 
   6   3   4       16.73       11.05      3.20 o 
   7   3   4     1701.48     1691.67     22.25 o 
   8   3   4        0.00        3.91      3.32 o 
   9   3   4        2.68        7.77      4.43 o 
  10   3   4      241.72      246.30     13.60 o 
  11   3   4      138.06      125.26     11.25 o 
  12   3   4       52.80       41.69      7.92 o 
  13   3   4       17.43       17.31      6.11 o 
  14   3   4       26.15       23.95      8.33 o 
  15   3   4       56.03       58.98     10.33 o 
  16   3   4        0.71       17.78     11.05 o 
   0   4   4      859.22      873.07     17.92 o 
   1   4   4      127.37      124.06      6.06 o 
   2   4   4       69.95       71.89      5.71 o 
   3   4   4        0.69        4.92      2.90 o 
   4   4   4       80.09       84.81      5.94 o 
   5   4   4       16.07       23.19      3.85 o 
   6   4   4        2.50        4.46      2.82 o 
   7   4   4       10.24        8.89      3.46 o 
   8   4   4      106.66       92.35      6.95 o 
   9   4   4       18.26       14.28      5.28 o 
  10   4   4        4.63        4.94      5.34 o 
  11   4   4        0.83       -4.72      5.31 o 
  12   4   4        1.01        3.55      5.28 o 
  13   4   4       77.07       81.90     10.21 o 
  14   4   4       11.49        8.70      6.01 o 
  15   4   4       37.29       42.21      8.24 o 
   1   5   4     1178.21     1104.96     15.80 o 
   2   5   4      112.09       99.59      6.70 o 
   3   5   4      247.43      243.48      9.49 o 
   4   5   4       41.36       39.00      4.97 o 
   5   5   4        8.23        8.53      3.17 o 
   6   5   4        0.26       -0.76      3.20 o 
   7   5   4       93.29       96.02      7.43 o 
   8   5   4      123.44      132.42     10.05 o 
   9   5   4      564.81      555.80     18.58 o 
  10   5   4       24.73       34.91      7.42 o 
  11   5   4       56.96       57.26      8.98 o 
  12   5   4       24.01       17.43      6.33 o 
  13   5   4       18.99       25.29      6.22 o 
  14   5   4       23.74       29.57      6.40 o 
   0   6   4      469.53      461.98     16.62 o 
   1   6   4       44.07       59.20      5.24 o 
   2   6   4      104.13       96.60      7.28 o 
   3   6   4        0.55        0.89      2.98 o 
   4   6   4       22.71       15.88      4.09 o 
   5   6   4        2.67        3.18      3.57 o 
   6   6   4       30.68       26.62      4.99 o 
   7   6   4       35.83       27.82      6.03 o 
   8   6   4       15.07       15.25      5.57 o 
   9   6   4       45.46       49.04      7.72 o 
  10   6   4       81.07       90.96     10.62 o 
  11   6   4       59.62       44.18      8.35 o 
  12   6   4       11.43       -0.18      5.25 o 
  13   6   4       37.88       40.05      7.39 o 
   1   7   4       58.30       58.23      5.91 o 
   2   7   4       85.77       83.09      7.24 o 
   3   7   4       62.29       73.52      7.06 o 
   4   7   4        1.15       -1.11      3.39 o 
   5   7   4       54.93       50.60      6.02 o 
   6   7   4       31.14       33.80      6.18 o 
   7   7   4        9.97        8.98      5.08 o 
   8   7   4       33.10       36.25      7.13 o 
   9   7   4        5.38        5.76      6.53 o 
  10   7   4        0.87        4.34      5.77 o 
  11   7   4       12.07       14.35      5.80 o 
  12   7   4       31.60       33.52     10.82 o 
   0   8   4      373.03      364.36     20.63 o 
   1   8   4       39.05       48.84      6.61 o 
   2   8   4       11.90       10.91      4.43 o 
   3   8   4       10.34        7.77      4.50 o 
   4   8   4        0.78        4.44      4.13 o 
   5   8   4        4.95        7.59      4.94 o 
   6   8   4       34.06       41.03      7.54 o 
   7   8   4       10.43       14.13      6.07 o 
   8   8   4       35.70       20.35      6.43 o 
   9   8   4        2.84       -3.26      5.05 o 
  10   8   4       20.53       14.39      5.82 o 
   1   9   4       52.18       52.75      6.91 o 
   2   9   4        4.70        8.20      4.98 o 
   3   9   4      103.35      114.10     10.42 o 
   4   9   4       22.49       22.34      6.04 o 
   5   9   4       14.50       20.54      6.08 o 
   6   9   4        1.74        5.47      5.61 o 
   7   9   4       19.91       18.98      6.57 o 
   8   9   4       43.28       35.78      7.20 o 
   0  10   4       73.69       83.34     12.11 o 
   1  10   4       82.11      103.09      9.09 o 
   2  10   4       56.93       59.06      7.12 o 
   3  10   4       15.09       10.04      5.35 o 
   4  10   4       17.73       19.68      5.59 o 
   1   1   5    10019.62    10220.60     59.19 o 
   2   1   5       67.18       78.57      3.24 o 
   3   1   5     3397.13     3356.74     20.42 o 
   4   1   5       19.08       13.88      2.29 o 
   5   1   5        7.50       15.29      2.43 o 
   6   1   5      135.91      138.68      5.64 o 
   7   1   5     4643.93     4972.17     34.36 o 
   8   1   5       99.73      112.62      5.71 o 
   9   1   5      242.41      239.74      8.73 o 
  10   1   5       47.76       58.35      7.28 o 
  11   1   5        3.52        2.53      5.42 o 
  12   1   5      364.70      330.38     19.49 o 
  13   1   5      253.11      214.71     17.63 o 
  14   1   5       35.65       33.08      8.96 o 
  15   1   5        0.71        1.00      6.25 o 
  16   1   5       13.28       20.65      6.82 o 
   0   2   5    13791.85    14626.90     93.13 o 
   1   2   5     4188.06     4074.07     25.82 o 
   2   2   5    15207.63    15712.77     66.99 o 
   3   2   5       12.69       15.89      2.44 o 
   4   2   5       62.73       55.78      3.90 o 
   5   2   5      200.94      222.66      6.44 o 
   6   2   5       12.15       12.43      2.37 o 
   7   2   5       23.71       20.42      3.73 o 
   8   2   5       11.71        9.82      3.25 o 
   9   2   5      306.24      301.82     10.27 o 
  10   2   5     1270.59     1282.85     24.81 o 
  11   2   5       28.08       16.63      6.07 o 
  12   2   5       62.02       51.03      8.37 o 
  13   2   5       11.84       13.40      7.83 o 
  14   2   5        0.45        5.24      5.82 o 
  15   2   5        6.37       12.92      6.63 o 
  16   2   5        0.00        7.82     10.18 o 
   1   3   5     1429.07     1422.63     15.87 o 
   2   3   5     8040.88     8072.79     45.87 o 
   3   3   5     1888.07     1937.84     23.53 o 
   4   3   5      304.34      304.24      9.21 o 
   5   3   5      183.95      214.66      8.31 o 
   6   3   5      576.66      576.95     12.75 o 
   7   3   5        1.98        5.00      3.00 o 
   8   3   5      946.63      928.82     17.12 o 
   9   3   5        0.00        5.45      4.27 o 
  10   3   5      270.82      264.74     13.97 o 
  11   3   5       16.95       23.47      6.57 o 
  12   3   5      101.30      106.88     10.79 o 
  13   3   5       10.31       11.04      5.46 o 
  14   3   5        6.14        5.28      6.58 o 
  15   3   5        3.23       13.36      6.63 o 
  16   3   5       10.87       31.57      7.45 o 
   0   4   5        2.28       -0.70      2.61 o 
   1   4   5      737.55      703.94     10.68 o 
   2   4   5      197.24      182.02      7.30 o 
   3   4   5       65.01       78.74      5.50 o 
   4   4   5       22.18       20.96      3.65 o 
   5   4   5       93.40      117.83      7.04 o 
   6   4   5        0.10       -0.13      2.80 o 
   7   4   5       22.38       16.83      4.27 o 
   8   4   5       22.28       28.91      4.82 o 
   9   4   5      297.88      266.52     13.73 o 
  10   4   5      196.96      207.90     13.69 o 
  11   4   5      167.63      189.86     13.73 o 
  12   4   5        1.18        0.73      5.00 o 
  13   4   5        0.85       10.26      5.86 o 
  14   4   5        0.27        4.15      5.55 o 
  15   4   5        2.71        4.42      5.93 o 
   1   5   5        0.27       -0.32      2.21 o 
   2   5   5      360.91      356.17     10.17 o 
   3   5   5       56.95       60.74      5.56 o 
   4   5   5       89.03       96.26      6.92 o 
   5   5   5       79.00       85.18      6.78 o 
   6   5   5        8.03        7.73      3.62 o 
   7   5   5       19.55       22.83      4.52 o 
   8   5   5        0.41       -2.05      4.46 o 
   9   5   5       21.12       26.57      6.62 o 
  10   5   5      160.63      171.93     13.14 o 
  11   5   5      174.17      158.03     13.39 o 
  12   5   5       27.29       19.21      6.67 o 
  13   5   5       15.26       18.08      6.37 o 
  14   5   5       29.49       44.18      8.05 o 
   0   6   5        7.36        2.91      3.90 o 
   1   6   5      318.83      299.34      9.29 o 
   2   6   5       42.02       41.94      4.60 o 
   3   6   5       13.98       18.38      4.49 o 
   4   6   5       55.97       53.43      5.89 o 
   5   6   5        9.95       17.43      4.21 o 
   6   6   5        6.84        6.47      3.79 o 
   7   6   5       44.04       48.71      6.98 o 
   8   6   5        0.23        0.08      4.65 o 
   9   6   5        8.65        1.41      5.21 o 
  10   6   5        3.58        0.95      5.05 o 
  11   6   5       48.10       65.89      9.41 o 
  12   6   5        8.08       -1.59      7.06 o 
  13   6   5        0.72       -7.14      4.76 o 
   1   7   5        4.70        5.38      3.74 o 
   2   7   5       95.35       99.52      8.76 o 
   3   7   5       45.40       43.58      6.22 o 
   4   7   5        0.19        1.51      3.89 o 
   5   7   5        4.70        4.89      3.97 o 
   6   7   5      125.54      133.49      9.67 o 
   7   7   5        0.22       -2.54      4.12 o 
   8   7   5      114.94      133.61     11.42 o 
   9   7   5      123.82      138.49     11.65 o 
  10   7   5       71.57       75.12     10.08 o 
  11   7   5        2.40       -3.01      6.63 o 
  12   7   5       45.07       48.72      8.19 o 
   0   8   5       15.67        6.72      6.37 o 
   1   8   5        1.52        5.25      3.98 o 
   2   8   5        2.80        9.17      5.24 o 
   3   8   5       92.76      106.81      9.55 o 
   4   8   5        7.31        7.11      4.66 o 
   5   8   5       91.49       85.85      9.11 o 
   6   8   5      115.46      132.79     12.34 o 
   7   8   5        0.71        3.34      5.19 o 
   8   8   5       23.82       20.15      6.01 o 
   9   8   5       10.09       26.11      6.43 o 
  10   8   5        3.39       -4.33      6.94 o 
   1   9   5       45.64       48.67      6.99 o 
   2   9   5      114.24      119.75     10.45 o 
   3   9   5       66.03       62.65      8.33 o 
   4   9   5        0.12       -3.41      5.88 o 
   5   9   5       26.37       17.20      5.81 o 
   6   9   5      124.58      140.66     12.86 o 
   7   9   5        2.05       -7.00      5.07 o 
   8   9   5        1.52        8.54      5.63 o 
   0  10   5      200.35      226.19     17.85 o 
   1  10   5        1.92       17.41      5.92 o 
   2  10   5        0.49       -5.76      3.84 o 
   3  10   5        2.49       -0.32      5.02 o 
   4  10   5        5.50       17.54      6.29 o 
   0   0   6     3987.99     3734.50     43.22 o 
   1   0   6      759.55      747.77     12.14 o 
   2   0   6        2.34       -0.72      1.70 o 
   3   0   6      535.24      510.18     10.40 o 
   4   0   6     5262.41     5594.76     42.55 o 
   5   0   6      681.81      693.57     13.87 o 
   6   0   6      415.85      386.06     11.10 o 
   7   0   6     1108.03     1149.16     19.82 o 
   8   0   6      577.31      552.06     14.61 o 
   9   0   6       35.13       33.61      6.83 o 
  10   0   6        1.47        0.72      5.30 o 
  11   0   6      813.06      808.60     49.28 o 
  12   0   6      225.49      299.71     29.52 o 
  13   0   6        0.07        3.08      9.56 o 
  14   0   6        1.17      -10.92      7.28 o 
  15   0   6       17.29        7.56      9.50 o 
  16   0   6        2.30       28.17     22.20 o 
   1   1   6      247.27      249.56      5.05 o 
   2   1   6      615.34      571.75      7.25 o 
   3   1   6      217.51      245.58      5.43 o 
   4   1   6     1887.79     1791.11     15.38 o 
   5   1   6      673.10      679.91      9.83 o 
   6   1   6      290.07      302.96      7.02 o 
   7   1   6       12.36       18.36      3.31 o 
   8   1   6       79.75       77.90      5.14 o 
   9   1   6      274.90      265.49      8.51 o 
  10   1   6        2.23        3.29      4.86 o 
  11   1   6      259.01      275.07     13.66 o 
  12   1   6      140.87      126.56     13.84 o 
  13   1   6        2.93        8.12      6.76 o 
  14   1   6       18.38       32.48      8.59 o 
  15   1   6        4.18        8.14      6.58 o 
  16   1   6       29.97       24.28      7.21 o 
   0   2   6      324.86      324.51      8.63 o 
   1   2   6     2122.77     1955.07     16.29 o 
   2   2   6      820.04      749.92      9.78 o 
   3   2   6     2979.64     2844.56     21.50 o 
   4   2   6      517.50      525.06      9.52 o 
   5   2   6     5399.64     5639.70     37.61 o 
   6   2   6       50.86       47.39      4.02 o 
   7   2   6      228.33      211.78      6.90 o 
   8   2   6       38.09       44.52      5.08 o 
   9   2   6     1529.33     1439.92     21.98 o 
  10   2   6      197.84      192.10     12.08 o 
  11   2   6      643.50      593.42     21.44 o 
  12   2   6        2.78        8.71      6.13 o 
  13   2   6      108.17       97.53     11.76 o 
  14   2   6      232.62      273.45     20.26 o 
  15   2   6       45.86       64.65     11.84 o 
  16   2   6        0.45        3.39      5.54 o 
   1   3   6      142.19      132.54      6.09 o 
   2   3   6      470.74      495.31     10.37 o 
   3   3   6     4613.74     5009.39     37.64 o 
   4   3   6      263.70      280.77      8.81 o 
   5   3   6        4.34        7.50      2.90 o 
   6   3   6       15.74       22.71      3.90 o 
   7   3   6        2.44        7.15      3.21 o 
   8   3   6      481.54      463.50     12.60 o 
   9   3   6      256.42      256.31     10.54 o 
  10   3   6       78.74       93.03      9.26 o 
  11   3   6      541.20      502.79     17.53 o 
  12   3   6       40.73       42.84      7.63 o 
  13   3   6       19.66       17.68      7.79 o 
  14   3   6        1.42        4.81      6.52 o 
  15   3   6        9.60       12.22      6.52 o 
   0   4   6     1559.09     1568.64     22.25 o 
   1   4   6      117.75      120.75      6.15 o 
   2   4   6       10.33       11.30      3.01 o 
   3   4   6      353.06      349.06      9.34 o 
   4   4   6     2069.90     2158.08     26.12 o 
   5   4   6      109.25      126.05      7.81 o 
   6   4   6      168.77      162.02      8.90 o 
   7   4   6       54.66       50.96      5.96 o 
   8   4   6      126.22      100.07      7.72 o 
   9   4   6      207.58      208.60     12.83 o 
  10   4   6     1332.11     1216.89     32.53 o 
  11   4   6        9.60        9.16      5.75 o 
  12   4   6      151.78      134.78     12.06 o 
  13   4   6       99.32      106.10     11.72 o 
  14   4   6        0.68        6.47      5.42 o 
  15   4   6       19.22       21.83      8.06 o 
   1   5   6       30.60       30.02      3.40 o 
   2   5   6      345.27      365.65      9.01 o 
   3   5   6        0.01        2.50      2.95 o 
   4   5   6      117.62      122.31      7.58 o 
   5   5   6       51.25       54.51      5.70 o 
   6   5   6      101.05      104.68      8.10 o 
   7   5   6        6.88       12.61      4.18 o 
   8   5   6       65.99       66.71      8.26 o 
   9   5   6        6.08       -0.91      5.20 o 
  10   5   6       98.22       86.91      9.95 o 
  11   5   6        2.56        9.19      5.72 o 
  12   5   6       16.65       16.63      6.41 o 
  13   5   6        8.79        4.86      5.58 o 
  14   5   6        0.72       -0.36      6.97 o 
   0   6   6       54.29       57.60      8.05 o 
   1   6   6       16.06       19.57      3.95 o 
   2   6   6        1.74        1.43      3.49 o 
   3   6   6       10.35       12.39      3.65 o 
   4   6   6        6.35        7.97      3.77 o 
   5   6   6       40.53       44.97      5.89 o 
   6   6   6        0.01        1.68      3.78 o 
   7   6   6        8.38        7.03      4.60 o 
   8   6   6       14.28        8.77      5.50 o 
   9   6   6       34.34       26.87      7.24 o 
  10   6   6       97.79      102.08     11.16 o 
  11   6   6        2.80       -0.79      5.74 o 
  12   6   6       17.97       18.19      6.51 o 
  13   6   6        0.54       -3.73      4.79 o 
   1   7   6        2.47       -0.61      3.73 o 
   2   7   6        4.92        5.39      4.60 o 
   3   7   6       23.93       25.89      5.35 o 
   4   7   6       75.86       72.12      7.86 o 
   5   7   6        0.02        1.11      3.83 o 
   6   7   6       15.09       20.02      4.97 o 
   7   7   6       16.76        7.64      4.73 o 
   8   7   6       74.12       72.62      9.13 o 
   9   7   6       46.55       38.66      7.99 o 
  10   7   6       71.86       67.84     10.67 o 
  11   7   6       20.13       16.38      6.26 o 
  12   7   6       50.31       66.11      8.90 o 
   0   8   6      218.69      237.62     18.18 o 
   1   8   6       20.85       25.32      5.40 o 
   2   8   6      116.66      124.73     10.44 o 
   3   8   6       27.44       21.40      5.66 o 
   4   8   6      128.13      125.26     11.40 o 
   5   8   6        1.85        7.69      4.87 o 
   6   8   6       10.05        5.62      5.49 o 
   7   8   6      110.48      113.13     11.59 o 
   8   8   6      164.57      176.05     14.21 o 
   9   8   6        0.12        8.02      5.43 o 
  10   8   6       55.31       38.71      8.52 o 
   1   9   6       30.97       38.50      6.46 o 
   2   9   6      145.40      155.38     11.65 o 
   3   9   6        0.42       -5.19      4.96 o 
   4   9   6        0.54       -0.30      4.51 o 
   5   9   6       32.59       21.97      6.33 o 
   6   9   6        0.37        2.83      5.47 o 
   7   9   6        6.38       20.57      6.43 o 
   0  10   6       36.01       25.74      9.22 o 
   1  10   6        2.39        5.56      5.04 o 
   2  10   6        0.74        5.32      4.48 o 
   3  10   6        5.35       12.05      5.08 o 
   1   1   7      677.96      623.33      8.31 o 
   2   1   7      587.57      587.29      7.59 o 
   3   1   7      941.43      991.53     10.86 o 
   4   1   7     1833.84     1731.14     15.56 o 
   5   1   7      865.51      811.12     11.05 o 
   6   1   7       56.29       64.58      4.29 o 
   7   1   7        1.28        6.72      3.00 o 
   8   1   7      149.57      126.26      6.65 o 
   9   1   7       26.11       28.43      4.08 o 
  10   1   7      475.50      425.60     12.88 o 
  11   1   7     1770.17     1749.79     29.71 o 
  12   1   7       21.13       16.32      7.53 o 
  13   1   7      174.33      154.17     15.31 o 
  14   1   7      144.01      147.07     15.33 o 
  15   1   7       51.87       61.44     10.62 o 
  16   1   7       27.93       11.50     11.43 o 
   0   2   7     3518.22     3711.77     29.56 o 
   1   2   7        8.93        8.81      1.77 o 
   2   2   7     6263.62     6458.83     32.93 o 
   3   2   7       34.05       36.53      3.24 o 
   4   2   7     2373.06     2525.10     21.37 o 
   5   2   7      363.19      391.07      8.95 o 
   6   2   7      519.43      560.31     10.81 o 
   7   2   7       28.68       32.24      3.57 o 
   8   2   7       50.04       59.32      4.52 o 
   9   2   7        0.05        1.34      3.55 o 
  10   2   7     1531.65     1475.72     23.56 o 
  11   2   7       10.84        6.44      5.36 o 
  12   2   7      208.25      212.35     16.46 o 
  13   2   7        1.96       12.35      6.48 o 
  14   2   7      119.80      152.50     15.48 o 
  15   2   7       14.90       26.63      7.45 o 
  16   2   7        0.10       -1.91      7.02 o 
   1   3   7      523.69      510.19      9.88 o 
   2   3   7     1492.76     1643.51     17.96 o 
   3   3   7      489.25      490.75     10.05 o 
   4   3   7     4941.72     5195.14     36.84 o 
   5   3   7        0.81        0.70      2.47 o 
   6   3   7        0.06        2.26      2.96 o 
   7   3   7      802.33      798.03     16.05 o 
   8   3   7      507.74      507.78     13.45 o 
   9   3   7       41.61       42.40      5.71 o 
  10   3   7        5.35        5.56      5.14 o 
  11   3   7      224.30      215.80     13.82 o 
  12   3   7       40.06       31.62      7.19 o 
  13   3   7       27.54       21.40      6.63 o 
  14   3   7       12.48        4.25      6.31 o 
  15   3   7        1.19        4.95     12.61 o 
   0   4   7       37.29       37.42      6.75 o 
   1   4   7     3157.97     3177.93     32.13 o 
   2   4   7     2549.62     2503.85     27.22 o 
   3   4   7       88.77       82.54      6.26 o 
   4   4   7        9.07       15.38      3.69 o 
   5   4   7      249.30      237.49      9.90 o 
   6   4   7       81.09      101.62      7.51 o 
   7   4   7        1.50        4.59      3.63 o 
   8   4   7        0.06        4.52      3.85 o 
   9   4   7       20.32       17.56      5.65 o 
  10   4   7      709.19      663.86     20.08 o 
  11   4   7       58.06       63.71      9.09 o 
  12   4   7       12.85       12.80      6.42 o 
  13   4   7       12.21       24.95      6.92 o 
  14   4   7        2.05       -7.37      5.72 o 
  15   4   7        3.42       14.45      6.65 o 
   1   5   7      406.74      408.24     10.27 o 
   2   5   7        5.00        7.69      3.30 o 
   3   5   7        0.08        3.35      3.14 o 
   4   5   7        0.90       -1.08      3.14 o 
   5   5   7       23.07       25.78      4.97 o 
   6   5   7        1.03        3.81      3.57 o 
   7   5   7        8.53       16.15      4.71 o 
   8   5   7      109.41       91.57      9.35 o 
   9   5   7        2.53        2.29      4.70 o 
  10   5   7       85.54       78.54      9.61 o 
  11   5   7        7.07        7.51      5.76 o 
  12   5   7       17.78       16.13      6.46 o 
  13   5   7       22.33       14.54      6.41 o 
  14   5   7       18.76       18.24      6.34 o 
   0   6   7      278.69      303.74     18.22 o 
   1   6   7       77.91       73.81      7.17 o 
   2   6   7       13.08       18.58      4.67 o 
   3   6   7        3.84        0.11      3.30 o 
   4   6   7       45.12       40.98      5.55 o 
   5   6   7       89.12      103.46      7.91 o 
   6   6   7        0.26       -4.88      3.25 o 
   7   6   7        3.07        1.44      4.45 o 
   8   6   7       14.41       18.53      5.72 o 
   9   6   7       34.47       32.29      7.14 o 
  10   6   7       14.84       15.08      6.25 o 
  11   6   7        0.86       -3.84      5.08 o 
  12   6   7        0.85       -5.60      5.29 o 
  13   6   7        0.05        4.51      9.98 o 
   1   7   7        4.95        0.10      3.69 o 
   2   7   7       34.16       45.25      6.42 o 
   3   7   7        3.40        7.72      4.25 o 
   4   7   7       28.91       31.36      6.22 o 
   5   7   7        6.63        5.42      4.21 o 
   6   7   7      170.40      177.29     11.87 o 
   7   7   7        5.52        5.32      5.34 o 
   8   7   7       20.14       19.91      6.17 o 
   9   7   7        6.99        5.09      6.95 o 
  10   7   7        3.15        7.90      5.62 o 
  11   7   7        1.58       -2.59      5.29 o 
   0   8   7      277.72      297.52     19.36 o 
   1   8   7      169.19      173.36     11.68 o 
   2   8   7       52.21       55.04      7.55 o 
   3   8   7       63.26       57.89      7.48 o 
   4   8   7        3.05       -5.48      4.01 o 
   5   8   7        1.95        2.84      4.78 o 
   6   8   7       24.08       30.10      6.73 o 
   7   8   7        0.36        7.04      5.06 o 
   8   8   7       49.47       49.30      7.80 o 
   9   8   7       72.14       78.77     11.26 o 
  10   8   7        3.60        6.72      6.02 o 
   1   9   7        9.53        8.43      4.88 o 
   2   9   7       56.84       60.34      7.99 o 
   3   9   7       63.09       71.25     10.75 o 
   4   9   7       23.51       28.74      6.66 o 
   5   9   7        0.07       10.26      5.78 o 
   6   9   7       57.62       42.54     14.64 o 
   7   9   7       12.05       13.20      5.63 o 
   0  10   7        0.93        3.06     10.79 o 
   1  10   7        1.64        1.21      5.42 o 
   2  10   7        4.65       -5.50      7.73 o 
   0   0   8     2044.38     2114.05     65.30 o 
   1   0   8     4500.03     4383.32     59.79 o 
   2   0   8      552.79      535.06     10.75 o 
   3   0   8     2996.46     3018.23     30.67 o 
   4   0   8        5.47        1.79      2.77 o 
   5   0   8      254.63      250.19     10.17 o 
   6   0   8      712.53      695.25     15.56 o 
   7   0   8      159.02      140.50     12.76 o 
   8   0   8        0.24       -2.55      3.16 o 
   9   0   8      167.18      185.17     10.94 o 
  10   0   8      134.65      134.26     13.67 o 
  11   0   8      431.25      452.56     27.75 o 
  12   0   8      291.49      262.40     25.80 o 
  13   0   8       35.78       62.62     20.69 o 
  14   0   8        1.93       17.96     10.14 o 
  15   0   8        0.58       12.77      9.39 o 
  16   0   8        1.14       11.42      9.22 o 
   1   1   8      194.27      186.23      4.96 o 
   2   1   8      650.71      606.97      7.96 o 
   3   1   8      211.51      220.40      5.44 o 
   4   1   8     2514.96     2649.29     20.30 o 
   5   1   8       74.53       70.37      4.40 o 
   6   1   8       39.67       35.26      3.60 o 
   7   1   8        5.17        8.22      2.69 o 
   8   1   8      349.69      316.43      8.80 o 
   9   1   8      126.38      153.66      7.59 o 
  10   1   8      147.91      140.21      9.24 o 
  11   1   8      123.74      114.68     10.40 o 
  12   1   8        0.75       10.33      7.35 o 
  13   1   8        6.92        8.82      6.91 o 
  14   1   8       16.97       28.87      8.63 o 
  15   1   8       12.04       19.38      8.26 o 
  16   1   8        8.22       22.40      6.97 o 
   0   2   8      328.76      282.64     12.74 o 
   1   2   8     1409.21     1401.99     14.78 o 
   2   2   8      539.53      546.36      8.90 o 
   3   2   8     1601.42     1645.23     15.10 o 
   4   2   8      136.24      143.61      5.41 o 
   5   2   8      329.25      333.00      8.10 o 
   6   2   8       22.98       32.09      3.72 o 
   7   2   8       52.28       60.38      4.99 o 
   8   2   8        1.52       -0.17      2.54 o 
   9   2   8      206.26      198.42     10.77 o 
  10   2   8       90.07       85.98      7.80 o 
  11   2   8       40.93       48.75      8.56 o 
  12   2   8        0.69       -6.27      5.22 o 
  13   2   8        0.71       -4.29      5.22 o 
  14   2   8       31.53       28.96      7.74 o 
  15   2   8       51.09       59.79     10.08 o 
  16   2   8        0.08        6.78      5.52 o 
   1   3   8      554.24      493.09      9.91 o 
   2   3   8     3081.21     3010.96     24.26 o 
   3   3   8      150.13      118.73      5.89 o 
   4   3   8       10.65        9.91      2.75 o 
   5   3   8      292.95      279.35      8.41 o 
   6   3   8     1004.58     1026.88     16.01 o 
   7   3   8       69.89       87.82      6.07 o 
   8   3   8      136.40      137.31      8.70 o 
   9   3   8      255.24      247.77     11.17 o 
  10   3   8       65.44       76.23      9.05 o 
  11   3   8       42.56       67.71      8.98 o 
  12   3   8       13.55       13.44      5.95 o 
  13   3   8        0.25        4.08      5.01 o 
  14   3   8        9.39       21.61      7.09 o 
  15   3   8        0.10       -4.05      8.44 o 
   0   4   8     8457.87     8199.87    133.07 o 
   1   4   8     9919.08     9857.14     74.33 o 
   2   4   8     2446.30     2443.96     29.43 o 
   3   4   8      121.44      141.41      9.17 o 
   4   4   8       15.91       19.41      3.72 o 
   5   4   8      867.83      846.74     16.83 o 
   6   4   8      269.63      252.34     10.63 o 
   7   4   8       34.58       29.09      5.14 o 
   8   4   8      868.18      843.33     18.57 o 
   9   4   8       38.55       32.66      6.57 o 
  10   4   8      130.36      151.27     12.23 o 
  11   4   8       61.15       71.45      9.55 o 
  12   4   8       99.88      103.46     11.34 o 
  13   4   8       22.43       14.61      6.25 o 
  14   4   8       24.81       20.09      7.37 o 
  15   4   8       14.19        3.96      5.57 o 
   1   5   8      200.50      207.67      9.47 o 
   2   5   8        1.38       -1.38      3.13 o 
   3   5   8        9.29        7.96      3.71 o 
   4   5   8        3.62        8.96      3.77 o 
   5   5   8       17.81       14.72      4.54 o 
   6   5   8       54.17       61.41      6.76 o 
   7   5   8      266.88      273.93     12.28 o 
   8   5   8        0.03        3.18      4.58 o 
   9   5   8       26.38       21.00      6.83 o 
  10   5   8       28.28       29.58      6.91 o 
  11   5   8       30.61       26.20      6.55 o 
  12   5   8        0.05       -2.19      5.10 o 
  13   5   8        7.26       -4.80      7.39 o 
  14   5   8        3.48        1.82      4.91 o 
   0   6   8      737.42      680.45     24.64 o 
   1   6   8        2.39        5.33      3.83 o 
   2   6   8        0.49       -2.01      3.65 o 
   3   6   8       72.12       69.00      7.08 o 
   4   6   8       10.59        2.93      3.93 o 
   5   6   8       10.78        5.45      4.17 o 
   6   6   8       52.15       48.66      6.66 o 
   7   6   8       93.78       95.99      8.78 o 
   8   6   8       34.86       29.48      6.78 o 
   9   6   8        2.27        0.43      4.97 o 
  10   6   8        6.11       10.09      5.68 o 
  11   6   8        5.53        4.61      5.31 o 
  12   6   8        5.35        9.66      5.99 o 
  13   6   8        6.67        2.80      5.55 o 
   1   7   8      392.38      398.74     14.85 o 
   2   7   8      164.82      165.37     11.20 o 
   3   7   8      165.54      182.75     12.24 o 
   4   7   8        9.79       11.95      4.63 o 
   5   7   8       77.42       84.06      8.48 o 
   6   7   8       20.35       21.96      5.55 o 
   7   7   8       37.48       38.13      7.24 o 
   8   7   8       20.43       24.80      6.60 o 
   9   7   8        0.47        1.76      5.03 o 
  10   7   8        6.60       19.78      6.24 o 
  11   7   8        1.24       -6.83      5.36 o 
   0   8   8        0.26        1.44     10.47 o 
   1   8   8      600.64      591.18     18.36 o 
   2   8   8       43.03       46.90      8.23 o 
   3   8   8        0.18        7.64      6.78 o 
   4   8   8        0.07       -9.90      6.60 o 
   5   8   8      154.63      148.76     12.97 o 
   6   8   8        4.42        2.73      5.60 o 
   7   8   8       36.58       46.77      9.45 o 
   8   8   8        9.38        8.92      5.88 o 
   9   8   8        1.77       11.00     10.51 o 
   1   9   8        8.37       13.90      5.76 o 
   2   9   8       21.24       16.97      6.73 o 
   3   9   8        6.90        2.27      9.04 o 
   4   9   8        0.91       -7.56      5.04 o 
   5   9   8       36.00       25.93     16.86 o 
   6   9   8        3.57        0.41      9.06 o 
   7   9   8        4.17       -1.55      6.02 o 
   0  10   8        2.77        1.17      9.49 o 
   1  10   8        1.09       11.10      5.44 o 
   1   1   9      512.05      502.90      8.08 o 
   2   1   9     3618.01     3619.62     22.71 o 
   3   1   9     1587.14     1679.81     15.36 o 
   4   1   9     1569.76     1598.64     15.77 o 
   5   1   9       65.58       80.44      4.67 o 
   6   1   9       67.80       69.61      4.74 o 
   7   1   9      441.45      445.35      9.64 o 
   8   1   9      197.58      185.89      7.51 o 
   9   1   9      394.74      380.26     10.83 o 
  10   1   9       15.45       17.38      5.04 o 
  11   1   9       13.51       20.70      5.87 o 
  12   1   9      136.08      144.15     13.90 o 
  13   1   9       41.64       41.18      8.64 o 
  14   1   9        8.55       12.11      8.32 o 
  15   1   9       29.85       57.39     10.57 o 
  16   1   9        4.79       11.58      6.04 o 
   0   2   9     1677.79     1595.71     32.60 o 
   1   2   9      142.72      148.00      5.92 o 
   2   2   9        9.93       11.02      2.36 o 
   3   2   9     1687.35     1624.95     15.16 o 
   4   2   9       75.49       74.84      4.36 o 
   5   2   9       24.36       19.37      2.97 o 
   6   2   9      325.91      321.60      8.50 o 
   7   2   9       91.88       87.12      5.88 o 
   8   2   9       24.08       26.53      4.01 o 
   9   2   9      108.16       98.41      7.99 o 
  10   2   9      745.92      748.80     17.72 o 
  11   2   9       24.34       11.52      6.21 o 
  12   2   9        0.36        4.21      5.42 o 
  13   2   9       57.35       67.89     15.21 o 
  14   2   9       25.01       29.81      7.66 o 
  15   2   9       37.34       43.38      9.04 o 
   1   3   9     1327.34     1348.86     15.12 o 
   2   3   9       68.95       71.82      4.35 o 
   3   3   9       31.35       29.29      3.42 o 
   4   3   9      113.37      123.64      6.31 o 
   5   3   9      544.24      546.71     11.59 o 
   6   3   9      828.85      795.47     14.42 o 
   7   3   9      167.40      186.88      8.14 o 
   8   3   9       80.45       91.76      7.55 o 
   9   3   9       81.64       90.80      7.74 o 
  10   3   9       98.59      107.96     10.18 o 
  11   3   9      514.62      513.44     27.17 o 
  12   3   9       37.59       33.02      7.37 o 
  13   3   9       46.39       45.77      8.38 o 
  14   3   9       10.66        9.42      6.55 o 
  15   3   9        4.14       14.84      8.42 o 
   0   4   9     5870.82     5905.54     64.49 o 
   1   4   9       44.60       54.42      7.14 o 
   2   4   9     3518.08     3430.51     46.18 o 
   3   4   9     1684.22     1586.76     23.05 o 
   4   4   9      253.63      260.93      9.90 o 
   5   4   9       93.42       88.06      7.02 o 
   6   4   9      137.66      147.12      8.88 o 
   7   4   9       44.78       43.25      5.83 o 
   8   4   9       58.35       64.19      6.96 o 
   9   4   9       16.40       12.79      5.38 o 
  10   4   9       15.88       10.81      5.89 o 
  11   4   9       31.12       31.07      7.17 o 
  12   4   9       20.81       33.21      7.40 o 
  13   4   9        3.06       -3.90      5.04 o 
  14   4   9        2.58        0.62      8.52 o 
   1   5   9        0.19       -0.78      3.90 o 
   2   5   9     1079.90     1046.07     18.98 o 
   3   5   9      178.78      198.99      9.68 o 
   4   5   9        3.96        6.87      3.64 o 
   5   5   9       39.27       41.99      5.88 o 
   6   5   9        0.17        4.75      4.04 o 
   7   5   9      139.44      143.23      9.72 o 
   8   5   9      167.18      165.77     12.12 o 
   9   5   9        9.99        8.12      5.18 o 
  10   5   9       41.48       44.19      7.85 o 
  11   5   9       35.42       38.82      9.39 o 
  12   5   9       29.84       25.12     10.96 o 
  13   5   9        0.69       -5.61      6.73 o 
   0   6   9       85.08       76.65     11.16 o 
   1   6   9       24.11       32.48      6.51 o 
   2   6   9      404.12      396.92     13.71 o 
   3   6   9       20.85       15.59      4.83 o 
   4   6   9        0.39       -1.70      4.56 o 
   5   6   9       47.13       41.03      6.29 o 
   6   6   9       82.90       89.69      8.56 o 
   7   6   9       14.78        5.53      5.10 o 
   8   6   9       50.58       54.65      8.33 o 
   9   6   9        1.18       -6.64      4.43 o 
  10   6   9        1.44        6.46      5.67 o 
  11   6   9       11.20       12.65      7.09 o 
  12   6   9       10.23        5.58      5.80 o 
   1   7   9      515.89      533.20     19.00 o 
   2   7   9      209.06      218.72     12.66 o 
   3   7   9        1.45        7.95      5.13 o 
   4   7   9        0.24       -0.25      4.05 o 
   5   7   9        0.11        2.06      4.65 o 
   6   7   9       95.15       87.13      9.84 o 
   7   7   9      181.73      192.35     15.78 o 
   8   7   9       12.43        2.21      6.23 o 
   9   7   9        6.92       16.04      6.85 o 
  10   7   9        0.00        1.53      5.90 o 
  11   7   9        1.92      -10.15      8.37 o 
   0   8   9      400.57      400.62     29.77 o 
   1   8   9       86.78       86.06     12.19 o 
   2   8   9        1.72        1.92      6.73 o 
   3   8   9        0.80        0.61      5.57 o 
   4   8   9       65.29       65.25      9.25 o 
   5   8   9        5.88        7.40      5.66 o 
   6   8   9       33.57       34.57      7.79 o 
   7   8   9       27.69       30.07      8.17 o 
   8   8   9       20.22        4.83     10.38 o 
   9   8   9        4.71       -1.86      6.72 o 
   1   9   9        4.04        9.95      5.68 o 
   2   9   9        6.46        9.11      6.07 o 
   3   9   9        0.40       -5.06      6.13 o 
   4   9   9        1.65        1.35      6.14 o 
   5   9   9        2.91        3.04      7.84 o 
   6   9   9       26.27       23.05      9.91 o 
   0   0  10        9.91        7.71      4.09 o 
   1   0  10     1599.14     1625.13     21.84 o 
   2   0  10     1076.26      968.64     15.92 o 
   3   0  10     1367.32     1376.18     20.03 o 
   4   0  10      202.73      210.79      8.65 o 
   5   0  10     4256.22     4546.18     47.57 o 
   6   0  10      787.12      822.86     17.89 o 
   7   0  10      119.28      117.60      8.86 o 
   8   0  10      525.78      508.82     15.62 o 
   9   0  10     1851.34     1800.62     30.02 o 
  10   0  10     1707.25     1611.27     29.81 o 
  11   0  10      518.40      443.05     24.21 o 
  12   0  10       52.63       61.69     23.85 o 
  13   0  10       19.82        7.17      9.59 o 
  14   0  10      140.67      189.62     24.72 o 
  15   0  10      102.78      162.61     31.54 o 
   1   1  10      270.90      233.95      5.87 o 
   2   1  10      243.41      254.42      5.64 o 
   3   1  10     7739.80     8545.28     42.92 o 
   4   1  10       57.71       55.57      3.97 o 
   5   1  10        6.40        4.12      2.31 o 
   6   1  10        1.60       -1.79      2.19 o 
   7   1  10       78.78       80.41      5.41 o 
   8   1  10      358.56      341.98      9.26 o 
   9   1  10      606.07      612.94     12.57 o 
  10   1  10       88.31       87.67      8.22 o 
  11   1  10     1531.99     1532.66     32.29 o 
  12   1  10      198.41      201.33     15.34 o 
  13   1  10       17.78       37.47      8.49 o 
  14   1  10       78.34       79.72     11.65 o 
  15   1  10       31.48       41.55      8.66 o 
   0   2  10      169.29      189.90     12.06 o 
   1   2  10      125.23      115.95      5.80 o 
   2   2  10       85.83       99.99      4.60 o 
   3   2  10      267.61      273.54      6.29 o 
   4   2  10       39.29       56.24      3.92 o 
   5   2  10      132.95      164.14      6.33 o 
   6   2  10       62.31       69.63      4.93 o 
   7   2  10        6.83        5.07      3.01 o 
   8   2  10       44.66       52.04      5.17 o 
   9   2  10     1147.29     1073.47     20.38 o 
  10   2  10      643.31      583.93     15.90 o 
  11   2  10        1.02        4.68      5.77 o 
  12   2  10       13.01       10.19      5.74 o 
  13   2  10       13.04        9.60      9.29 o 
  14   2  10        2.57       -0.01      6.91 o 
  15   2  10        6.53       31.35      7.73 o 
   1   3  10      347.79      345.81      6.93 o 
   2   3  10      117.21      145.12      5.44 o 
   3   3  10        7.18       12.79      2.71 o 
   4   3  10       11.61       16.54      3.14 o 
   5   3  10       39.42       39.76      4.39 o 
   6   3  10      272.22      284.77      9.35 o 
   7   3  10       18.89       16.74      3.90 o 
   8   3  10        0.09        3.69      3.77 o 
   9   3  10      198.39      186.50     10.67 o 
  10   3  10      182.85      149.44     11.72 o 
  11   3  10        4.27        7.36      7.49 o 
  12   3  10       16.64       12.93      6.51 o 
  13   3  10        1.85       -2.69      7.77 o 
  14   3  10       16.49       21.74     14.76 o 
  15   3  10        1.10       -3.97      5.09 o 
   0   4  10      230.95      243.44     11.60 o 
   1   4  10      347.90      343.24      9.60 o 
   2   4  10      845.41      808.74     14.64 o 
   3   4  10        9.73       10.70      3.68 o 
   4   4  10       17.73       20.53      4.14 o 
   5   4  10      405.02      397.42     11.90 o 
   6   4  10       25.15       29.06      5.10 o 
   7   4  10        9.43       10.84      4.45 o 
   8   4  10      125.67      115.18      8.87 o 
   9   4  10       70.06       60.32      8.26 o 
  10   4  10       34.62       30.28      6.96 o 
  11   4  10        0.39       -1.66      5.32 o 
  12   4  10       33.65       37.30      7.87 o 
  13   4  10        4.32        2.62      5.44 o 
  14   4  10       32.70       42.55      8.15 o 
   1   5  10       34.50       39.27      4.94 o 
   2   5  10        0.07       -0.37      3.06 o 
   3   5  10       51.93       46.33      5.49 o 
   4   5  10       15.24       13.12      4.19 o 
   5   5  10       49.19       57.30      6.61 o 
   6   5  10       79.87       92.18      8.05 o 
   7   5  10        1.33        4.64      4.22 o 
   8   5  10        1.82        0.96      4.18 o 
   9   5  10       41.66       46.03      7.36 o 
  10   5  10        0.02        2.90      4.86 o 
  11   5  10        1.45        8.43      5.65 o 
  12   5  10        1.39        1.50      5.50 o 
  13   5  10        0.49       -1.77      5.98 o 
   0   6  10        0.98       -4.76      4.82 o 
   1   6  10       23.22       20.93      5.01 o 
   2   6  10      346.23      333.90     13.00 o 
   3   6  10      182.40      182.44     10.68 o 
   4   6  10       64.78       58.78      7.12 o 
   5   6  10       73.23       69.77      7.66 o 
   6   6  10        9.09        4.57      4.66 o 
   7   6  10        0.72       -1.83      5.40 o 
   8   6  10       62.81       59.47      9.45 o 
   9   6  10       40.08       43.62      8.60 o 
  10   6  10        9.05        9.10      6.13 o 
  11   6  10        3.30       -2.31      5.92 o 
  12   6  10        5.50        5.16      6.81 o 
   1   7  10       37.16       65.83     11.51 o 
   2   7  10       68.18       62.74      9.51 o 
   3   7  10        1.41       -4.29      4.94 o 
   4   7  10       48.17       45.39      7.88 o 
   5   7  10        9.54        5.23      4.76 o 
   6   7  10        1.32        3.96      5.14 o 
   7   7  10        4.40       -4.14      4.90 o 
   8   7  10        2.54       -2.90      5.48 o 
   9   7  10        4.58        6.08      5.67 o 
  10   7  10        0.12        4.37      6.07 o 
  11   7  10        8.73       13.99      8.33 o 
   0   8  10       84.70       94.38     16.72 o 
   1   8  10       49.65       46.92      9.96 o 
   2   8  10       31.55       39.11      9.25 o 
   3   8  10        0.27       -5.07      5.54 o 
   4   8  10       18.38       12.18      7.14 o 
   5   8  10       11.48        8.17      7.15 o 
   6   8  10        2.44       -5.07      5.44 o 
   7   8  10        9.34       20.05     11.65 o 
   8   8  10        8.83       -2.78      6.84 o 
   9   8  10        7.41        5.63      6.94 o 
   1   9  10       34.93       37.41      8.68 o 
   2   9  10        9.02       11.83      6.93 o 
   3   9  10        0.03       -9.04      6.03 o 
   4   9  10        0.19       -6.66      6.14 o 
   5   9  10       13.37        5.70      9.75 o 
   6   9  10        8.56        8.23      9.39 o 
   1   1  11     2092.69     2074.31     18.81 o 
   2   1  11      938.27     1042.33     11.66 o 
   3   1  11       37.10       38.79      3.39 o 
   4   1  11     2020.65     2188.30     19.74 o 
   5   1  11     1518.88     1495.44     16.81 o 
   6   1  11      104.95      119.87      6.16 o 
   7   1  11       34.32       39.73      4.28 o 
   8   1  11      382.71      396.34     10.19 o 
   9   1  11       30.92       42.66      5.22 o 
  10   1  11       38.39       45.45      6.43 o 
  11   1  11     1183.00     1218.28     23.55 o 
  12   1  11      308.80      339.39     18.80 o 
  13   1  11        8.76       11.33      6.75 o 
  14   1  11       10.65       23.88      7.83 o 
  15   1  11       19.94       32.94      8.21 o 
   0   2  11      249.37      249.15     13.93 o 
   1   2  11      631.24      676.72     12.89 o 
   2   2  11       13.61       10.82      2.17 o 
   3   2  11      166.99      150.21      4.95 o 
   4   2  11     1157.63     1157.10     13.96 o 
   5   2  11      149.64      148.05      6.18 o 
   6   2  11       77.67       74.68      5.14 o 
   7   2  11       65.39       63.72      5.34 o 
   8   2  11       35.60       37.46      4.81 o 
   9   2  11       44.69       37.54      6.18 o 
  10   2  11      488.89      448.97     20.07 o 
  11   2  11       84.35       96.14     10.27 o 
  12   2  11        6.45       15.48      6.29 o 
  13   2  11       43.59       37.93      8.27 o 
  14   2  11        0.30       -3.61      5.28 o 
  15   2  11        1.34       15.63      6.06 o 
   1   3  11        1.91        1.42      3.22 o 
   2   3  11      180.28      171.10      5.49 o 
   3   3  11      351.73      370.57      8.50 o 
   4   3  11        9.88        7.39      2.73 o 
   5   3  11       18.52       17.27      3.39 o 
   6   3  11      132.53      128.55      7.31 o 
   7   3  11       82.65       75.11      6.21 o 
   8   3  11       17.04       14.17      4.65 o 
   9   3  11       25.13       29.92      5.65 o 
  10   3  11       56.54       54.96      8.26 o 
  11   3  11        0.30        8.38      5.56 o 
  12   3  11        6.22        9.45      5.71 o 
  13   3  11       58.95       64.64     10.20 o 
  14   3  11        4.99        1.80      6.10 o 
   0   4  11       55.20       57.77      5.86 o 
   1   4  11        0.00        3.13      1.99 o 
   2   4  11      340.07      326.36      8.97 o 
   3   4  11      335.18      333.62      9.29 o 
   4   4  11       33.75       40.23      4.69 o 
   5   4  11      142.62      165.27      8.29 o 
   6   4  11        0.39       -0.47      3.26 o 
   7   4  11       21.38       17.53      4.67 o 
   8   4  11       16.19       11.80      4.37 o 
   9   4  11      126.31      116.47     10.55 o 
  10   4  11       14.07        5.34      5.84 o 
  11   4  11        0.64        6.65      7.79 o 
  12   4  11       23.20       27.67      7.15 o 
  13   4  11        0.20        6.73      5.95 o 
  14   4  11        0.00       -2.05      6.07 o 
   1   5  11      371.87      367.37     11.23 o 
   2   5  11       56.79       59.17      5.88 o 
   3   5  11        2.58        7.32      3.84 o 
   4   5  11      353.67      338.47     12.15 o 
   5   5  11        7.32        8.87      4.89 o 
   6   5  11       86.49       85.58      7.81 o 
   7   5  11      232.70      235.47     12.32 o 
   8   5  11       15.00       23.97      5.55 o 
   9   5  11        3.05        7.43      5.78 o 
  10   5  11        0.53        4.30      5.72 o 
  11   5  11        7.08        5.92      6.50 o 
  12   5  11       13.00       16.20      6.43 o 
  13   5  11       25.49       30.80      8.03 o 
   0   6  11       37.23       31.07     18.03 o 
   1   6  11       98.68      120.60     13.03 o 
   2   6  11        3.73        8.85      5.61 o 
   3   6  11       95.12       83.74      9.48 o 
   4   6  11        0.54        1.00      4.96 o 
   5   6  11        4.42       -3.22      5.10 o 
   6   6  11        2.65        0.97      4.95 o 
   7   6  11       11.07       15.05      6.06 o 
   8   6  11        3.92        7.10      5.90 o 
   9   6  11        6.74        9.40      5.86 o 
  10   6  11        4.69        6.63      5.81 o 
  11   6  11        8.58       18.94      6.94 o 
  12   6  11        0.12       -7.97      5.31 o 
   1   7  11       94.01       92.38     12.30 o 
   2   7  11        0.09       -5.10      6.04 o 
   3   7  11       64.76       56.81     10.27 o 
   4   7  11        3.53        1.67      6.72 o 
   5   7  11        0.08       -0.84      6.07 o 
   6   7  11        0.12        4.58      5.98 o 
   7   7  11        3.93        5.84     13.62 o 
   8   7  11        0.01        7.89      6.68 o 
   9   7  11       11.21       13.77      7.25 o 
  10   7  11        3.04       -1.12      6.05 o 
   0   8  11       36.47       22.63     10.46 o 
   1   8  11        9.38        4.85      6.58 o 
   2   8  11       14.52       13.37      7.24 o 
   3   8  11        3.98       11.91      7.84 o 
   4   8  11        3.04       14.13      7.19 o 
   5   8  11        6.95        7.77      6.83 o 
   6   8  11        0.18       10.34      6.17 o 
   7   8  11       11.60       -0.99      6.41 o 
   8   8  11        2.01       -2.77     11.78 o 
   1   9  11        0.04        2.67      5.77 o 
   2   9  11       10.64       17.01      7.41 o 
   3   9  11        3.71        9.61     12.53 o 
   4   9  11        0.70       -5.18      5.16 o 
   5   9  11        2.60       -1.64      6.25 o 
   0   0  12      692.63      676.26     39.08 o 
   1   0  12      349.26      381.41     12.96 o 
   2   0  12      149.77      144.95      7.09 o 
   3   0  12      256.09      264.50      9.49 o 
   4   0  12     1121.40     1117.40     22.06 o 
   5   0  12       75.04       84.33      7.80 o 
   6   0  12      395.31      378.22     12.91 o 
   7   0  12       54.32       59.80      7.45 o 
   8   0  12      218.59      224.55     12.44 o 
   9   0  12      287.35      285.01     14.02 o 
  10   0  12      232.51      233.11     14.10 o 
  11   0  12       23.56       28.27      9.33 o 
  12   0  12       62.72       82.38     15.05 o 
  13   0  12       10.28        7.14     15.09 o 
  14   0  12        8.18       24.38     12.01 o 
  15   0  12       51.70       80.69     25.50 o 
   1   1  12     1497.45     1469.40     17.02 o 
   2   1  12       75.60       83.78      3.89 o 
   3   1  12      858.51      845.63     11.51 o 
   4   1  12       18.36       24.54      3.03 o 
   5   1  12      102.46      111.84      5.83 o 
   6   1  12       37.27       38.93      4.20 o 
   7   1  12       65.18       67.34      5.31 o 
   8   1  12      113.52      125.11      7.15 o 
   9   1  12      850.99      833.95     15.88 o 
  10   1  12        9.50        7.90      5.01 o 
  11   1  12      113.92      121.49     10.11 o 
  12   1  12       29.18       27.75      8.09 o 
  13   1  12       39.78       56.79      9.51 o 
  14   1  12        9.42       14.33      6.53 o 
  15   1  12        5.64       29.03      7.17 o 
   0   2  12       46.62       50.34      7.88 o 
   1   2  12      614.82      586.66     12.51 o 
   2   2  12      641.54      640.68     10.22 o 
   3   2  12      770.80      757.38     10.40 o 
   4   2  12      331.35      322.16      7.60 o 
   5   2  12       57.34       53.67      4.30 o 
   6   2  12      242.42      230.63      7.93 o 
   7   2  12      139.78      140.25      7.07 o 
   8   2  12      222.38      206.12      8.98 o 
   9   2  12      188.38      173.88     10.82 o 
  10   2  12       13.88       12.96      5.17 o 
  11   2  12      233.60      258.15     14.80 o 
  12   2  12       52.98       50.12      8.08 o 
  13   2  12       18.51       20.24      7.27 o 
  14   2  12        0.01        2.41      5.70 o 
  15   2  12        5.34       14.88      8.80 o 
   1   3  12      191.19      187.88     10.50 o 
   2   3  12       34.79       36.86      4.52 o 
   3   3  12        1.31        1.41      1.88 o 
   4   3  12       11.75        6.19      2.97 o 
   5   3  12        5.80        2.14      2.52 o 
   6   3  12        2.76       -2.18      4.18 o 
   7   3  12        2.39        2.15      3.32 o 
   8   3  12       14.91       14.44      4.68 o 
   9   3  12        8.25        8.19      4.53 o 
  10   3  12        1.62       11.13      5.37 o 
  11   3  12        7.29       -0.39      5.11 o 
  12   3  12       16.60       29.52      7.00 o 
  13   3  12       55.41       64.10     10.15 o 
  14   3  12        1.66        9.71      6.53 o 
   0   4  12       80.84       74.00     11.14 o 
   1   4  12       88.62       77.35      5.49 o 
   2   4  12       39.16       42.96      4.94 o 
   3   4  12       58.43       63.06      6.19 o 
   4   4  12       82.87       97.97      6.75 o 
   5   4  12        5.50        9.52      3.51 o 
   6   4  12       56.31       62.17      6.23 o 
   7   4  12      108.02      107.09      7.69 o 
   8   4  12       25.41       19.00      5.01 o 
   9   4  12        4.54        8.75      4.77 o 
  10   4  12       14.52       13.96      6.23 o 
  11   4  12        0.01       -6.51      5.46 o 
  12   4  12        1.76       -4.74      5.65 o 
  13   4  12        7.33       13.90      9.16 o 
   1   5  12      351.59      335.38     17.99 o 
   2   5  12       56.48       67.14      9.91 o 
   3   5  12      618.46      584.13     22.89 o 
   4   5  12      470.32      451.25     16.10 o 
   5   5  12      359.92      344.34     15.24 o 
   6   5  12        4.17       -6.30      4.39 o 
   7   5  12       92.75       99.89     10.25 o 
   8   5  12       40.52       28.89      6.24 o 
   9   5  12       11.46       11.47      5.77 o 
  10   5  12        0.01        5.94      5.46 o 
  11   5  12        8.93       -3.86      6.68 o 
  12   5  12       17.20        8.58      6.10 o 
  13   5  12        0.38       15.15     11.27 o 
   0   6  12      418.50      400.19     32.66 o 
   1   6  12     4142.05     3850.34     56.69 o 
   2   6  12      826.75      810.25     29.59 o 
   3   6  12       24.69       17.73      8.42 o 
   4   6  12      159.94      148.00     14.13 o 
   5   6  12      631.77      621.07     23.30 o 
   6   6  12        4.09        2.10      7.35 o 
   7   6  12        1.86        5.28      6.21 o 
   8   6  12        8.37       13.26      7.89 o 
   9   6  12       54.52       57.52     11.86 o 
  10   6  12        0.01       10.68      7.03 o 
  11   6  12        0.19       -0.29      9.60 o 
   1   7  12      352.05      359.69     21.34 o 
   2   7  12       13.36       12.59      8.03 o 
   3   7  12       22.27       21.42      8.34 o 
   4   7  12       58.14       47.24      9.83 o 
   5   7  12        1.21        2.74      6.23 o 
   6   7  12        6.36        9.84      6.73 o 
   7   7  12      157.21      133.35     16.30 o 
   8   7  12        6.82        1.91      8.17 o 
   9   7  12        0.01       23.70      7.98 o 
  10   7  12        2.10        9.21      7.24 o 
   0   8  12        1.70      -11.73      9.61 o 
   1   8  12        0.02       -1.59      7.18 o 
   2   8  12        0.20        0.86      6.35 o 
   3   8  12       13.07       12.31      8.83 o 
   4   8  12        0.39        7.48      6.22 o 
   5   8  12        1.31        1.45      5.85 o 
   6   8  12        1.21       -1.61      6.39 o 
   7   8  12        3.16       10.53      8.97 o 
   8   8  12        2.59        9.93      7.01 o 
   1   9  12       13.71       21.59      6.71 o 
   2   9  12       16.65        8.29      7.24 o 
   3   9  12        0.09       13.28      6.33 o 
   4   9  12        0.95        8.77      6.14 o 
   1   1  13      420.15      409.50      8.25 o 
   2   1  13     1603.40     1560.94     15.17 o 
   3   1  13       39.08       39.12      3.40 o 
   4   1  13      543.17      560.92     10.32 o 
   5   1  13      173.97      173.48      6.85 o 
   6   1  13       28.23       33.33      4.07 o 
   7   1  13        7.24        7.52      3.17 o 
   8   1  13      177.77      184.69      8.44 o 
   9   1  13      192.72      183.18      8.96 o 
  10   1  13       19.69       15.42      5.05 o 
  11   1  13      273.35      291.92     13.88 o 
  12   1  13      111.86      138.06     13.50 o 
  13   1  13       20.13       28.26      7.81 o 
  14   1  13       35.18       21.71     11.12 o 
   0   2  13      103.01      112.87     11.55 o 
   1   2  13       25.49       27.99      4.20 o 
   2   2  13        2.09        1.40      2.65 o 
   3   2  13      333.97      331.45      8.32 o 
   4   2  13      117.75      126.80      5.40 o 
   5   2  13       31.56       32.57      3.63 o 
   6   2  13       50.86       46.87      4.60 o 
   7   2  13      126.68      142.78      7.22 o 
   8   2  13       55.63       58.21      5.44 o 
   9   2  13       15.35        7.81      5.15 o 
  10   2  13      397.50      415.78     14.54 o 
  11   2  13        1.22        2.74      6.28 o 
  12   2  13        1.43        4.17      6.37 o 
  13   2  13        0.00        1.60      6.24 o 
  14   2  13        5.76        3.98     10.19 o 
   1   3  13       80.84       80.39      7.38 o 
   2   3  13       74.18       69.60      6.77 o 
   3   3  13       41.62       35.71      4.18 o 
   4   3  13      141.45      134.08      7.42 o 
   5   3  13        8.52       10.87      3.01 o 
   6   3  13      195.49      206.22      8.59 o 
   7   3  13      116.86      122.74      7.66 o 
   8   3  13       28.46       27.35      5.34 o 
   9   3  13       11.56       10.40      4.76 o 
  10   3  13        0.11        1.62      4.67 o 
  11   3  13       17.49       11.34      6.16 o 
  12   3  13       62.77       55.92      9.59 o 
  13   3  13       11.20       15.94      7.62 o 
  14   3  13       54.73       99.55     12.90 o 
   0   4  13      162.15      161.77     15.49 o 
   1   4  13      331.37      313.18     13.90 o 
   2   4  13       19.22       25.73      5.42 o 
   3   4  13      492.17      470.02     13.16 o 
   4   4  13        7.77       12.87      4.08 o 
   5   4  13       20.61       26.90      5.13 o 
   6   4  13       21.54       15.89      4.57 o 
   7   4  13       64.36       64.83      7.04 o 
   8   4  13       47.71       39.51      7.11 o 
   9   4  13       10.47        2.72      4.61 o 
  10   4  13       23.67       16.83      6.95 o 
  11   4  13        2.09        4.01      5.70 o 
  12   4  13        1.85        4.29      6.11 o 
  13   4  13       38.15       57.78      9.70 o 
   1   5  13     2256.73     2164.68     40.24 o 
   2   5  13        4.23        3.74      6.64 o 
   3   5  13        1.90       -2.52      7.28 o 
   4   5  13      127.87      110.48     12.06 o 
   5   5  13       58.91       56.19      9.47 o 
   6   5  13       21.59       30.46      8.31 o 
   7   5  13      394.14      345.48     19.54 o 
   8   5  13       59.98       55.01      9.68 o 
   9   5  13       56.67       40.21     10.32 o 
  10   5  13        0.18       -1.26      7.43 o 
  11   5  13        4.86      -10.21      7.32 o 
  12   5  13       30.06       32.74     10.68 o 
   0   6  13        8.56       17.79     14.46 o 
   1   6  13        4.74       14.09      8.26 o 
   2   6  13      215.98      208.78     16.92 o 
   3   6  13      427.72      380.99     23.88 o 
   4   6  13       48.91       47.31      9.53 o 
   5   6  13       52.35       51.39      9.72 o 
   6   6  13       12.87       11.68      6.95 o 
   7   6  13        1.70        9.23      6.58 o 
   8   6  13       19.90       -0.75      6.62 o 
   9   6  13        8.69       -3.80      6.29 o 
  10   6  13       14.02        6.36      7.32 o 
  11   6  13        3.22        4.32      6.43 o 
   1   7  13        3.20       -7.11      6.69 o 
   2   7  13        0.25       -3.42      6.19 o 
   3   7  13       67.90       75.49     15.55 o 
   4   7  13        1.16       -0.83      6.44 o 
   5   7  13        2.46        7.19      6.53 o 
   6   7  13        4.65       11.08      7.71 o 
   7   7  13       18.57       27.90      8.33 o 
   8   7  13        0.01       -4.56      6.57 o 
   9   7  13        9.30        3.09      7.14 o 
   0   8  13        8.27        6.21      8.56 o 
   1   8  13        2.11       -7.86      6.54 o 
   2   8  13        2.19       16.86      6.83 o 
   3   8  13       41.38       30.29     10.11 o 
   4   8  13        4.40       -0.10      6.60 o 
   5   8  13        0.00       -5.35      7.46 o 
   6   8  13        3.82       -3.17     10.80 o 
   7   8  13        0.02      -10.89      7.40 o 
   1   9  13        0.04       -3.78      5.30 o 
   2   9  13        0.24        7.74      6.49 o 
   3   9  13        2.28       -1.05      6.14 o 
   0   0  14       65.48       73.82     10.63 o 
   1   0  14       12.70       10.10      3.18 o 
   2   0  14     1318.74     1336.13     21.40 o 
   3   0  14      721.21      708.81     16.04 o 
   4   0  14       96.13      100.71      7.96 o 
   5   0  14      699.48      740.17     17.86 o 
   6   0  14      691.59      685.76     18.11 o 
   7   0  14       18.66       14.43      5.37 o 
   8   0  14      753.64      700.74     20.06 o 
   9   0  14     2838.88     2732.14     40.82 o 
  10   0  14      283.21      278.35     15.63 o 
  11   0  14      131.86      141.45     15.06 o 
  12   0  14      498.44      492.80     23.48 o 
  13   0  14       24.79        9.65      9.83 o 
  14   0  14       13.12       12.93     10.39 o 
   1   1  14      107.58      131.21      7.49 o 
   2   1  14       39.81       40.72      3.12 o 
   3   1  14     1293.97     1335.03     15.38 o 
   4   1  14      359.73      343.64      8.42 o 
   5   1  14       15.39       14.21      3.16 o 
   6   1  14      371.20      373.84     11.12 o 
   7   1  14        7.02        7.63      3.30 o 
   8   1  14       41.41       49.32      5.44 o 
   9   1  14       37.80       36.64      5.34 o 
  10   1  14       37.41       37.48      6.17 o 
  11   1  14      442.24      425.78     14.55 o 
  12   1  14        7.23       16.24      7.23 o 
  13   1  14        0.13        6.93      6.36 o 
  14   1  14       15.80       11.90      6.86 o 
   0   2  14      307.95      294.36     16.06 o 
   1   2  14      207.33      202.41      9.03 o 
   2   2  14       86.52       80.48      6.19 o 
   3   2  14       13.32       15.38      2.82 o 
   4   2  14       49.09       49.94      4.25 o 
   5   2  14      462.90      443.65     10.94 o 
   6   2  14      213.97      224.80      9.08 o 
   7   2  14      104.67      128.14      7.14 o 
   8   2  14      157.10      161.27      8.28 o 
   9   2  14        6.52        5.85      4.35 o 
  10   2  14      233.90      271.28     13.18 o 
  11   2  14        3.68        3.48      5.46 o 
  12   2  14       57.95       62.14     11.10 o 
  13   2  14       11.84       17.30      8.00 o 
  14   2  14       13.17        9.90      7.30 o 
   1   3  14        0.07        4.01      4.42 o 
   2   3  14      112.72      118.91      9.70 o 
   3   3  14        0.02       -1.61      3.45 o 
   4   3  14        0.76       -0.45      2.94 o 
   5   3  14       57.66       58.26      5.88 o 
   6   3  14       81.01       90.16      7.23 o 
   7   3  14       25.29       25.73      4.94 o 
   8   3  14        1.29       -0.30      4.55 o 
   9   3  14        2.77        2.45      4.84 o 
  10   3  14       92.50       81.24      9.52 o 
  11   3  14        8.84        6.15      6.38 o 
  12   3  14       83.21       75.46     10.80 o 
  13   3  14       12.71       25.77      8.37 o 
   0   4  14       65.83       58.29     11.04 o 
   1   4  14        0.06       -0.27      4.43 o 
   2   4  14      274.02      286.72     13.56 o 
   3   4  14      174.81      155.59     10.66 o 
   4   4  14       37.09       35.74      6.62 o 
   5   4  14        1.34       -5.81      3.87 o 
   6   4  14        0.73        2.84      4.65 o 
   7   4  14        0.68       -0.13      4.78 o 
   8   4  14       71.66       58.88      9.62 o 
   9   4  14      140.36      127.58     11.07 o 
  10   4  14        3.14        5.36      6.41 o 
  11   4  14        3.48       -3.22      5.43 o 
  12   4  14       39.80       26.34      7.09 o 
  13   4  14        0.85        3.05      9.46 o 
   1   5  14      106.04      120.87     12.85 o 
   2   5  14       52.05       42.13      8.95 o 
   3   5  14        2.64       15.58      7.12 o 
   4   5  14       15.75       14.11      6.25 o 
   5   5  14       32.30       29.46      8.27 o 
   6   5  14       33.21       18.90      7.36 o 
   7   5  14        0.41        2.77      6.39 o 
   8   5  14       36.35       41.30      8.94 o 
   9   5  14       24.24       31.89      8.98 o 
  10   5  14        0.05        4.49      7.21 o 
  11   5  14       11.31       -2.51     13.19 o 
  12   5  14        4.00       -2.31      7.83 o 
   0   6  14     1128.57     1070.39     47.38 o 
   1   6  14        5.89       -0.90      7.34 o 
   2   6  14      173.95      166.67     17.60 o 
   3   6  14        8.27        4.19      8.02 o 
   4   6  14      269.68      286.36     19.16 o 
   5   6  14       10.16       10.85      6.57 o 
   6   6  14      107.76      104.40     13.93 o 
   7   6  14        0.20        3.75      6.06 o 
   8   6  14        0.00       -8.93      9.35 o 
   9   6  14       28.42       24.43      8.97 o 
  10   6  14       18.78        4.24      7.43 o 
   1   7  14       66.31       81.81     11.79 o 
   2   7  14       11.24        7.66      9.25 o 
   3   7  14       14.67       14.74      8.58 o 
   4   7  14        1.33       -1.71      6.05 o 
   5   7  14       15.18        4.96      7.00 o 
   6   7  14       16.25        9.76      7.63 o 
   7   7  14        1.14       -5.18      5.01 o 
   8   7  14        0.05        5.72      7.09 o 
   9   7  14        2.45       -0.38      7.26 o 
   0   8  14        2.05        1.50      8.40 o 
   1   8  14        0.47        0.69      5.60 o 
   2   8  14        1.28        4.22      8.21 o 
   3   8  14        3.30        1.05      6.54 o 
   4   8  14        1.26       -1.25      6.25 o 
   5   8  14        0.34       -5.66      6.98 o 
   6   8  14        0.72       -1.48      6.49 o 
   1   1  15      774.74      786.00     15.70 o 
   2   1  15       26.35       28.29      3.53 o 
   3   1  15      901.90      850.76     12.35 o 
   4   1  15       63.69       72.25      4.95 o 
   5   1  15      203.28      217.89      7.74 o 
   6   1  15       16.41       14.70      3.60 o 
   7   1  15       60.86       71.56      5.92 o 
   8   1  15      344.58      345.83     10.83 o 
   9   1  15       14.39       14.94      4.40 o 
  10   1  15        0.50       -0.70      4.30 o 
  11   1  15        7.55       14.15      5.08 o 
  12   1  15       29.91       31.02      8.11 o 
  13   1  15        6.04       17.28      8.33 o 
  14   1  15       26.27       26.92      8.99 o 
   0   2  15       14.89        2.55     10.54 o 
   1   2  15       87.90      101.94      7.29 o 
   2   2  15      206.21      204.88      9.04 o 
   3   2  15      163.64      174.02      6.81 o 
   4   2  15       64.79       71.92      5.49 o 
   5   2  15      139.75      151.10      7.77 o 
   6   2  15       10.17        9.13      3.68 o 
   7   2  15       14.46       15.67      4.64 o 
   8   2  15       61.80       60.33      6.45 o 
   9   2  15      627.25      614.14     18.42 o 
  10   2  15       88.77       82.56      9.38 o 
  11   2  15      101.52       91.24     11.34 o 
  12   2  15       32.04       33.15      9.25 o 
  13   2  15        0.16        5.38      7.28 o 
   1   3  15       10.42        4.27      4.05 o 
   2   3  15      135.54      133.89      9.59 o 
   3   3  15        1.60       -1.48      3.08 o 
   4   3  15       25.57       25.95      5.29 o 
   5   3  15       32.18       35.20      6.01 o 
   6   3  15      236.75      217.72     12.14 o 
   7   3  15      109.86      115.47      8.41 o 
   8   3  15        2.03       -3.22      4.47 o 
   9   3  15        2.80        3.90      5.27 o 
  10   3  15       48.44       69.21      8.92 o 
  11   3  15       87.47      107.57     12.08 o 
  12   3  15      153.88      163.89     14.69 o 
  13   3  15       25.31       25.27     18.17 o 
   0   4  15      298.60      279.86     27.80 o 
   1   4  15      404.26      379.10     15.63 o 
   2   4  15      176.40      157.81     11.22 o 
   3   4  15      129.07      120.96     10.13 o 
   4   4  15      164.37      150.01     11.00 o 
   5   4  15       33.48       40.72      7.13 o 
   6   4  15       39.53       37.44      6.87 o 
   7   4  15       18.58       18.44      6.02 o 
   8   4  15       16.15       17.93      7.56 o 
   9   4  15       11.91        4.98      7.62 o 
  10   4  15        4.69       17.89      9.31 o 
  11   4  15        4.15      -10.38      6.92 o 
  12   4  15       16.06       10.82      8.28 o 
   1   5  15       88.97       86.84     11.52 o 
   2   5  15       66.62       57.78     10.28 o 
   3   5  15        0.07       -1.34      5.85 o 
   4   5  15        0.83        3.69      5.98 o 
   5   5  15       13.08       18.94      8.12 o 
   6   5  15       20.50       23.13      7.76 o 
   7   5  15        9.52       10.69      6.62 o 
   8   5  15        6.47        3.89      6.10 o 
   9   5  15        4.35       16.00      7.99 o 
  10   5  15        1.97       -2.42      6.96 o 
  11   5  15       20.19       13.12     12.09 o 
   0   6  15      168.43      174.27     41.31 o 
   1   6  15       38.71       36.50      9.44 o 
   2   6  15       56.23       50.43     11.11 o 
   3   6  15       84.87       92.19     12.25 o 
   4   6  15        0.11        2.21      6.58 o 
   5   6  15       10.48        6.41      6.83 o 
   6   6  15        7.83       14.19      8.14 o 
   7   6  15        0.50       -7.59      6.22 o 
   8   6  15        1.97       -3.76      8.13 o 
   9   6  15        7.62       24.82      8.18 o 
  10   6  15       19.31       19.56     10.37 o 
   1   7  15       21.97       24.58      7.80 o 
   2   7  15       16.51       24.34      8.04 o 
   3   7  15       19.54       18.95      7.25 o 
   4   7  15       25.45       28.88      8.61 o 
   5   7  15       42.25       26.28     10.13 o 
   6   7  15       14.89       14.75      7.05 o 
   7   7  15        0.13        4.38      6.48 o 
   8   7  15        5.40       19.06      7.38 o 
   0   8  15       82.42       82.83     15.41 o 
   1   8  15        0.21       -7.02      5.30 o 
   2   8  15       53.51       45.72      9.09 o 
   3   8  15       61.58       48.68     10.37 o 
   4   8  15       32.95       40.30      8.78 o 
   5   8  15        0.06       -8.50      5.67 o 
   0   0  16        8.40        8.13      4.64 o 
   1   0  16       14.46       13.55      3.60 o 
   2   0  16      513.68      559.55     14.17 o 
   3   0  16      389.07      386.44     12.56 o 
   4   0  16      200.26      226.24     10.77 o 
   5   0  16      454.95      451.59     14.73 o 
   6   0  16       36.56       37.53      6.44 o 
   7   0  16      469.70      471.41     16.53 o 
   8   0  16      409.46      380.74     15.92 o 
   9   0  16       88.47      134.03     18.06 o 
  10   0  16       11.45        7.30      7.78 o 
  11   0  16       14.35       21.43      8.17 o 
  12   0  16      300.77      323.25     21.79 o 
  13   0  16       20.47       18.98     11.83 o 
   1   1  16       20.29       17.90      3.93 o 
   2   1  16       25.09       24.53      3.62 o 
   3   1  16       10.70        8.77      3.09 o 
   4   1  16      205.68      201.99      8.24 o 
   5   1  16       72.30       80.81      6.22 o 
   6   1  16       53.69       63.39      6.00 o 
   7   1  16        0.18        2.73      3.87 o 
   8   1  16       50.38       57.54      6.60 o 
   9   1  16       16.68       22.36      5.29 o 
  10   1  16        7.40       13.00      5.34 o 
  11   1  16       57.87       82.27      9.21 o 
  12   1  16        0.59       13.00      7.62 o 
  13   1  16        2.62        2.61      7.38 o 
   0   2  16        0.03        4.80      5.11 o 
   1   2  16       60.23       59.50      6.86 o 
   2   2  16      197.45      223.95      9.83 o 
   3   2  16       58.95       55.61      5.91 o 
   4   2  16      111.24      126.76      8.35 o 
   5   2  16        9.14        8.07      4.10 o 
   6   2  16       83.83       80.95      7.36 o 
   7   2  16      141.26      165.95      9.10 o 
   8   2  16        0.79        1.61      3.69 o 
   9   2  16       18.22       16.97      5.25 o 
  10   2  16       35.63       30.86      7.32 o 
  11   2  16        1.75       -8.73      5.82 o 
  12   2  16        1.27        2.62      6.98 o 
  13   2  16       20.70       31.56      8.55 o 
   1   3  16      256.15      274.57     13.72 o 
   2   3  16      560.58      549.48     16.16 o 
   3   3  16      131.45      149.48     10.33 o 
   4   3  16      113.15      117.54      9.33 o 
   5   3  16       52.61       51.96      6.84 o 
   6   3  16       57.14       45.32      6.70 o 
   7   3  16       17.00       12.38      5.08 o 
   8   3  16        8.14        6.37      6.24 o 
   9   3  16      174.99      185.23     15.16 o 
  10   3  16        0.07        3.62      6.72 o 
  11   3  16       15.96       26.40      9.45 o 
  12   3  16        0.28        0.57      8.06 o 
  13   3  16       48.29       60.12     21.25 o 
   0   4  16     2176.04     1873.49     59.86 o 
   1   4  16      463.27      441.98     17.45 o 
   2   4  16      299.48      285.74     15.84 o 
   3   4  16       82.58       89.40      8.96 o 
   4   4  16       12.65        7.21      4.73 o 
   5   4  16      213.18      203.94     12.81 o 
   6   4  16       16.29       16.23      6.26 o 
   7   4  16        4.68       15.04      6.94 o 
   8   4  16        4.83        5.07      6.02 o 
   9   4  16        0.06        9.80      6.20 o 
  10   4  16        6.38        9.73      7.91 o 
  11   4  16       32.79       26.50      9.56 o 
  12   4  16        0.14      -10.08      7.96 o 
   1   5  16      125.43      117.89     11.78 o 
   2   5  16       29.00       40.01      8.60 o 
   3   5  16       18.41       27.93      6.94 o 
   4   5  16        8.57       10.10      5.67 o 
   5   5  16        1.60        2.59      6.45 o 
   6   5  16        0.74       -2.74      5.92 o 
   7   5  16       54.97       53.00     10.05 o 
   8   5  16        8.95        8.59      6.72 o 
   9   5  16        0.78       -7.55      9.81 o 
  10   5  16        6.87        9.27      6.37 o 
  11   5  16        5.97       -8.03      9.54 o 
   0   6  16       79.18       51.75     25.00 o 
   1   6  16        1.02       -0.07      6.43 o 
   2   6  16       13.72       14.56      7.57 o 
   3   6  16       24.58       13.49      7.47 o 
   4   6  16       40.91       30.44      9.98 o 
   5   6  16       35.28       37.66      9.01 o 
   6   6  16        1.18        9.27      6.20 o 
   7   6  16        2.43       -1.19      8.60 o 
   8   6  16        3.69      -10.12      6.75 o 
   9   6  16        8.96       13.26      8.76 o 
   1   7  16       29.85       26.65      8.31 o 
   2   7  16        0.97        3.58      6.78 o 
   3   7  16       18.82        7.65      7.10 o 
   4   7  16      113.18       95.76     13.68 o 
   5   7  16       11.08        5.97      6.62 o 
   6   7  16        3.15        8.90      8.13 o 
   7   7  16       15.18       18.80     11.43 o 
   0   8  16       87.16       80.73     15.23 o 
   1   8  16       78.15       65.12      9.85 o 
   2   8  16      207.71      190.98     17.66 o 
   3   8  16       12.52       11.08      6.92 o 
   4   8  16       15.45       17.07      7.00 o 
   1   1  17       47.15       41.52      5.34 o 
   2   1  17       40.71       46.49      6.31 o 
   3   1  17      280.74      275.13     10.44 o 
   4   1  17       37.46       37.75      5.24 o 
   5   1  17      121.97      135.70      8.80 o 
   6   1  17        2.93        4.46      3.54 o 
   7   1  17        7.56       12.82      4.37 o 
   8   1  17       51.87       51.46      6.27 o 
   9   1  17        0.03        1.68      4.36 o 
  10   1  17       33.87       32.27      6.50 o 
  11   1  17       30.93       31.43      7.26 o 
  12   1  17       72.47      105.02     13.54 o 
  13   1  17       40.17       46.25     11.83 o 
   0   2  17      266.75      277.23     14.17 o 
   1   2  17        0.04       -0.53      3.32 o 
   2   2  17       21.46       29.00      4.72 o 
   3   2  17      128.51      132.27      8.47 o 
   4   2  17        0.32       -2.64      4.32 o 
   5   2  17       41.56       44.35      6.40 o 
   6   2  17       30.44       38.74      6.17 o 
   7   2  17      155.44      155.33     10.87 o 
   8   2  17       27.35       21.51      6.12 o 
   9   2  17       26.66       16.89      6.91 o 
  10   2  17       11.74        5.80      6.73 o 
  11   2  17       18.33        8.22      8.73 o 
  12   2  17        3.14       -3.82      9.11 o 
  13   2  17        1.61        7.63      9.12 o 
   1   3  17     1802.35     1702.09     33.92 o 
   2   3  17        1.37       -4.28      3.74 o 
   3   3  17      101.32      102.65      9.03 o 
   4   3  17        0.00       -5.86      3.91 o 
   5   3  17       37.95       38.18      6.53 o 
   6   3  17        1.63       -3.20      3.79 o 
   7   3  17      382.62      319.58     14.84 o 
   8   3  17        4.94        2.61      5.80 o 
   9   3  17       41.70       50.44      9.85 o 
  10   3  17       10.58        0.94      6.63 o 
  11   3  17        2.83       -3.75      7.67 o 
  12   3  17       24.84       28.91      9.91 o 
   0   4  17      193.81      187.36     19.12 o 
   1   4  17      522.64      501.83     17.34 o 
   2   4  17      160.84      155.61     11.72 o 
   3   4  17        0.00       -1.23      4.42 o 
   4   4  17        2.33        2.47      4.53 o 
   5   4  17      148.64      147.92     11.49 o 
   6   4  17        5.37        9.39      5.61 o 
   7   4  17        8.81        6.25      6.65 o 
   8   4  17       34.51       32.05      8.43 o 
   9   4  17      111.15       74.76     11.15 o 
  10   4  17        9.55        7.70     10.80 o 
  11   4  17       63.34       61.61     14.21 o 
   1   5  17        7.57        2.67      5.90 o 
   2   5  17       79.44       69.00     10.76 o 
   3   5  17        0.91       -4.56      5.23 o 
   4   5  17       76.40       54.09      8.49 o 
   5   5  17       13.01       16.86      6.49 o 
   6   5  17       12.35        7.25      6.83 o 
   7   5  17        0.67        1.46      6.10 o 
   8   5  17        5.48        3.48      6.41 o 
   9   5  17        0.14       -2.58      6.39 o 
  10   5  17        1.85       -3.87      6.62 o 
   0   6  17        4.34       -3.15     15.73 o 
   1   6  17       23.17       12.86      7.56 o 
   2   6  17       49.46       30.49      8.35 o 
   3   6  17       26.88       36.19      8.86 o 
   4   6  17        2.10       -3.36      6.21 o 
   5   6  17        1.25        8.53      6.42 o 
   6   6  17        9.14       14.87      7.05 o 
   7   6  17        5.85        8.88      8.18 o 
   8   6  17        0.05       -6.72      5.98 o 
   9   6  17        0.89       14.75      7.89 o 
   1   7  17       21.88       26.26      8.37 o 
   2   7  17       27.27       25.24     12.63 o 
   3   7  17       14.41       15.05      7.28 o 
   4   7  17        0.91        1.84      6.33 o 
   5   7  17       66.53       40.10     11.98 o 
   6   7  17        6.78        3.33      5.98 o 
   7   7  17        0.27        1.53      6.63 o 
   0   8  17        5.29       26.49     17.02 o 
   1   8  17      125.16      109.86     12.50 o 
   2   8  17        5.43        7.56      7.91 o 
   3   8  17      145.73      132.71     16.28 o 
   0   0  18      117.11      134.48     27.73 o 
   1   0  18       21.93       42.92      9.93 o 
   2   0  18       12.64       14.28      7.50 o 
   3   0  18       10.88        7.29      6.80 o 
   4   0  18        5.80       -1.22      6.66 o 
   5   0  18      160.07      150.44     12.71 o 
   6   0  18       13.39       12.98      6.58 o 
   7   0  18        4.78       -1.04      5.91 o 
   8   0  18       25.43       16.46      7.44 o 
   9   0  18       96.35       98.60     12.42 o 
  10   0  18       92.43       76.20     13.84 o 
  11   0  18       22.79       26.64     10.60 o 
  12   0  18        5.63        6.03      8.42 o 
   1   1  18       63.46       60.55      5.94 o 
   2   1  18        0.06        1.49      3.63 o 
   3   1  18       22.27       25.98      4.51 o 
   4   1  18        3.01        0.51      3.63 o 
   5   1  18       67.75       75.16      7.04 o 
   6   1  18        5.59        0.70      3.88 o 
   7   1  18        5.43        4.36      4.27 o 
   8   1  18       77.52       76.37      8.78 o 
   9   1  18       57.96       59.50      8.25 o 
  10   1  18        0.57       -1.48      6.06 o 
  11   1  18       36.36       40.94     10.68 o 
  12   1  18        0.05       16.91     13.42 o 
   0   2  18       72.80       83.51      9.63 o 
   1   2  18       29.95       20.69      4.90 o 
   2   2  18       10.25       10.29      4.58 o 
   3   2  18      247.91      241.65     12.30 o 
   4   2  18       37.83       41.02      6.07 o 
   5   2  18       24.37       31.81      5.58 o 
   6   2  18      148.69      142.70     10.48 o 
   7   2  18       19.85       33.00      6.38 o 
   8   2  18      166.26      178.00     12.11 o 
   9   2  18      402.65      390.87     18.56 o 
  10   2  18       29.90       32.10      7.47 o 
  11   2  18        3.21       -9.66      8.17 o 
  12   2  18       21.57       15.48     10.30 o 
   1   3  18       69.45       65.50      7.88 o 
   2   3  18       66.40       76.33      8.23 o 
   3   3  18      298.89      306.82     14.47 o 
   4   3  18      223.81      205.26     12.52 o 
   5   3  18       25.40       23.59      5.56 o 
   6   3  18       17.21       33.12      6.46 o 
   7   3  18       50.00       51.48      7.59 o 
   8   3  18        0.76       -4.86      5.83 o 
   9   3  18       81.86       65.42     10.83 o 
  10   3  18        0.07       -1.74      6.87 o 
  11   3  18       41.14       21.01      9.40 o 
   0   4  18       92.05       62.00     12.45 o 
   1   4  18      121.04      118.55     10.46 o 
   2   4  18        1.50        1.37      4.66 o 
   3   4  18       69.92       53.70      7.82 o 
   4   4  18      186.49      175.56     12.34 o 
   5   4  18        2.73        3.13      4.66 o 
   6   4  18      199.15      184.59     13.62 o 
   7   4  18       83.13       75.33     11.27 o 
   8   4  18        7.32        5.28      6.93 o 
   9   4  18       22.09       24.57      8.44 o 
  10   4  18      103.18      122.46     15.40 o 
  11   4  18       11.62       22.81     13.11 o 
   1   5  18      114.38      119.46     11.08 o 
   2   5  18        0.01       -1.94      6.16 o 
   3   5  18       16.23       19.48      6.89 o 
   4   5  18       23.04       21.11      6.87 o 
   5   5  18        2.55        5.72      5.85 o 
   6   5  18       19.43       17.27      7.38 o 
   7   5  18        0.35       16.07      6.82 o 
   8   5  18       16.63       24.95      7.53 o 
   9   5  18       30.36       38.87      9.52 o 
   0   6  18       25.65       41.41     11.96 o 
   1   6  18        2.05       -9.10      6.07 o 
   2   6  18        7.94       13.10      8.41 o 
   3   6  18        1.01        5.14      6.29 o 
   4   6  18        0.00       -3.11      6.59 o 
   5   6  18       28.56       44.37      9.30 o 
   6   6  18       13.28       10.05      9.18 o 
   7   6  18        2.71       -2.56      5.77 o 
   8   6  18        0.02       -1.29      9.62 o 
   1   7  18        5.46       -7.96      6.34 o 
   2   7  18        0.01       -3.30     11.88 o 
   3   7  18        8.39       12.27      6.56 o 
   4   7  18        2.25        1.35     10.53 o 
   5   7  18        0.43        2.89      9.54 o 
   1   1  19        6.43       -0.01      4.83 o 
   2   1  19      162.78      158.75     10.41 o 
   3   1  19        9.66        6.70      4.45 o 
   4   1  19        0.51       -1.64      3.81 o 
   5   1  19       21.06       24.05      5.76 o 
   6   1  19        4.64        1.02      4.45 o 
   7   1  19       10.09        8.22      5.58 o 
   8   1  19       10.93       15.49      6.12 o 
   9   1  19       23.05       15.88      7.54 o 
  10   1  19       10.57        9.86      7.17 o 
  11   1  19        9.89       -0.31      7.98 o 
  12   1  19        0.43      -13.30      8.87 o 
   0   2  19      170.17      173.88     16.35 o 
   1   2  19      227.95      210.93     11.48 o 
   2   2  19       41.98       27.39      5.74 o 
   3   2  19       75.86       76.22      8.04 o 
   4   2  19        0.27       -4.82      4.18 o 
   5   2  19        0.62       -1.97      4.74 o 
   6   2  19       72.76       66.03      7.90 o 
   7   2  19       63.78       70.01      8.22 o 
   8   2  19        0.16        9.67      5.46 o 
   9   2  19       28.98       49.69      9.47 o 
  10   2  19       27.12       13.48      7.84 o 
  11   2  19       48.83       49.83     14.79 o 
   1   3  19      372.13      372.87     17.52 o 
   2   3  19        1.06        6.19      4.55 o 
   3   3  19      129.13      113.33     10.02 o 
   4   3  19        1.59        2.50      4.43 o 
   5   3  19      156.94      164.62     11.83 o 
   6   3  19       55.97       69.67      8.71 o 
   7   3  19      174.86      165.87     11.87 o 
   8   3  19      121.63      156.06     13.68 o 
   9   3  19        1.18        5.85      6.85 o 
  10   3  19       10.28       10.36      6.75 o 
  11   3  19        0.60       -3.92     12.50 o 
   0   4  19       42.15       37.59     11.15 o 
   1   4  19       56.44       38.45      7.33 o 
   2   4  19        1.78       -0.86      4.52 o 
   3   4  19       12.98        6.22      5.13 o 
   4   4  19        0.20       -4.51      4.40 o 
   5   4  19        0.32       -6.35      4.23 o 
   6   4  19       36.71       40.60      7.19 o 
   7   4  19        1.04        9.67      6.93 o 
   8   4  19       24.66       32.63      8.82 o 
   9   4  19       54.17       54.20      9.79 o 
  10   4  19       27.35       37.38     12.54 o 
   1   5  19        2.99        2.66      5.40 o 
   2   5  19        0.06       -0.18      4.76 o 
   3   5  19        0.24       -3.32      5.16 o 
   4   5  19        2.31       -4.19      5.14 o 
   5   5  19       27.87       30.61      7.01 o 
   6   5  19        6.87        9.14      6.54 o 
   7   5  19        0.30       -8.19      5.46 o 
   8   5  19        8.12       12.27      7.09 o 
   9   5  19        6.87        0.95      7.32 o 
   0   6  19       14.82        6.35      9.35 o 
   1   6  19        1.58       -3.64      7.00 o 
   2   6  19       11.71        8.87      6.94 o 
   3   6  19        6.27       12.52      6.94 o 
   4   6  19        6.24       -6.38      6.36 o 
   5   6  19        0.12        2.33      6.55 o 
   6   6  19        0.18        4.15      5.64 o 
   7   6  19        1.34        2.70      6.47 o 
   1   7  19        2.30       -5.69     10.55 o 
   2   7  19       20.64       26.72      7.03 o 
   3   7  19        0.83        2.06      6.41 o 
   4   7  19        0.60        4.74      6.48 o 
   0   0  20       58.71       77.01     23.56 o 
   1   0  20       34.37       35.70     10.04 o 
   2   0  20      324.40      357.20     27.05 o 
   3   0  20       12.21        0.55      8.05 o 
   4   0  20       25.05       17.70      8.45 o 
   5   0  20        2.97        7.36      7.84 o 
   6   0  20        1.22       -1.89      6.88 o 
   7   0  20       15.30       17.74      9.58 o 
   8   0  20      114.05      107.09     23.62 o 
   9   0  20       59.07       59.49     12.57 o 
  10   0  20        3.53       -5.01     19.83 o 
  11   0  20        8.79        1.89     15.30 o 
   1   1  20        0.02       -0.24      4.97 o 
   2   1  20      251.97      247.04     15.18 o 
   3   1  20      179.85      186.65     13.57 o 
   4   1  20        5.28        9.60      5.73 o 
   5   1  20       12.91        5.43      5.76 o 
   6   1  20       11.54        8.98      6.12 o 
   7   1  20       21.58       27.22      7.42 o 
   8   1  20       27.70       23.18      7.58 o 
   9   1  20       21.93       14.85      8.30 o 
  10   1  20        6.49        7.14      7.57 o 
  11   1  20        4.61       -7.84     13.46 o 
   0   2  20     1354.70     1355.29     53.70 o 
   1   2  20       53.84       58.82      9.33 o 
   2   2  20      303.18      331.35     16.23 o 
   3   2  20      290.24      285.43     15.21 o 
   4   2  20       15.89       12.96      5.80 o 
   5   2  20      115.00      143.17     12.25 o 
   6   2  20       53.71       59.68      8.64 o 
   7   2  20       84.29       88.48     10.09 o 
   8   2  20        4.99       -2.48      5.23 o 
   9   2  20        1.16        4.83      6.65 o 
  10   2  20        3.26        2.20      6.74 o 
  11   2  20        2.64       12.89     10.18 o 
   1   3  20      287.47      275.90     14.37 o 
   2   3  20        0.01       -6.05      4.10 o 
   3   3  20       12.41       10.85      5.40 o 
   4   3  20        0.26       -2.09      4.64 o 
   5   3  20       21.20       20.33      6.05 o 
   6   3  20        0.44        4.21      4.76 o 
   7   3  20       56.67       61.02      8.25 o 
   8   3  20        0.79        2.99      6.41 o 
   9   3  20       14.99       16.13      7.57 o 
  10   3  20        0.32       -1.04     11.01 o 
   0   4  20       67.74       76.05     13.35 o 
   1   4  20       25.65       10.59      6.31 o 
   2   4  20        0.16        2.18      4.73 o 
   3   4  20       19.48       17.41      6.40 o 
   4   4  20       11.20        9.68      5.75 o 
   5   4  20       34.32       23.41      6.69 o 
   6   4  20        2.22       -3.03      4.62 o 
   7   4  20       41.53       52.44      9.36 o 
   8   4  20        3.40       11.20      6.29 o 
   9   4  20       20.41       28.54      8.03 o 
   1   5  20       12.27       17.38      5.85 o 
   2   5  20       11.07       20.65      6.20 o 
   3   5  20       27.88       46.27      8.36 o 
   4   5  20        4.92        6.96      6.18 o 
   5   5  20        9.67       11.99      6.40 o 
   6   5  20        1.10        8.89      7.41 o 
   7   5  20        1.46        1.95      6.56 o 
   8   5  20       33.56       43.60      9.55 o 
   0   6  20       28.44       18.87     10.01 o 
   1   6  20        0.03       -7.99      5.93 o 
   2   6  20        1.99       -0.93      7.23 o 
   3   6  20        0.93        9.10      6.53 o 
   4   6  20       12.94       17.86      7.17 o 
   5   6  20        5.52       -8.93      5.96 o 
   6   6  20        1.82       -8.60      9.28 o 
   1   7  20        4.91       11.75      6.09 o 
   2   7  20        0.01       -4.25      7.78 o 
   1   1  21      387.87      389.85     20.85 o 
   2   1  21      163.56      140.18     13.95 o 
   3   1  21       32.90       32.84      8.06 o 
   4   1  21       90.02      103.59     12.03 o 
   5   1  21       24.56       19.07      6.90 o 
   6   1  21       48.64       44.59      9.01 o 
   7   1  21       40.16       35.87      8.09 o 
   8   1  21       21.14       20.07      6.80 o 
   9   1  21       14.30       12.95      8.42 o 
  10   1  21        0.04        8.98      7.74 o 
   0   2  21        7.05        6.97     13.07 o 
   1   2  21      237.77      263.53     18.41 o 
   2   2  21      487.00      480.36     22.08 o 
   3   2  21        8.06        8.66      6.75 o 
   4   2  21       33.51        9.68      7.87 o 
   5   2  21      114.92       90.76     11.66 o 
   6   2  21        1.80        6.11      6.23 o 
   7   2  21        0.58        3.09      5.90 o 
   8   2  21       11.39        8.88     10.07 o 
   9   2  21        8.71       10.10      7.56 o 
  10   2  21       31.05       20.62      9.28 o 
   1   3  21        7.83        4.89      5.17 o 
   2   3  21       47.33       49.39      8.32 o 
   3   3  21        7.27       10.92      5.77 o 
   4   3  21       90.54       74.49     10.55 o 
   5   3  21       19.00       18.90      6.18 o 
   6   3  21       14.31       13.17      6.27 o 
   7   3  21       12.57        6.84      6.64 o 
   8   3  21        6.36       14.34      7.13 o 
   9   3  21        4.04       11.36     11.29 o 
   0   4  21       16.45       11.62      7.83 o 
   1   4  21        1.98        1.35      4.67 o 
   2   4  21       11.27       11.56      5.36 o 
   3   4  21        5.17       13.48      5.12 o 
   4   4  21        0.10       -7.01      4.67 o 
   5   4  21        5.49        5.41      5.05 o 
   6   4  21       20.80       15.84      5.90 o 
   7   4  21       43.82       51.30      9.67 o 
   8   4  21        1.24       -1.92      7.76 o 
   1   5  21       19.03       27.76      6.71 o 
   2   5  21        1.54        8.69      5.36 o 
   3   5  21       23.52       24.95      6.49 o 
   4   5  21        1.63        0.79      5.70 o 
   5   5  21        9.25        8.56      6.39 o 
   6   5  21        2.20        3.51      6.19 o 
   7   5  21       24.53       33.20      8.34 o 
   0   6  21        1.89        3.38      8.77 o 
   1   6  21        0.14        0.07      6.22 o 
   2   6  21        0.73       17.56      7.29 o 
   3   6  21       15.57       20.11      7.19 o 
   4   6  21        4.40        5.04      6.36 o 
   0   0  22       98.45      107.13     19.41 o 
   1   0  22        0.63        1.26      7.15 o 
   2   0  22        3.28       14.64      9.29 o 
   3   0  22      276.47      311.48     24.97 o 
   4   0  22       84.33       86.82     15.05 o 
   5   0  22        0.43       -8.72      7.34 o 
   6   0  22        5.58       -6.86      7.62 o 
   7   0  22        0.13       -5.43     14.22 o 
   8   0  22       11.81       18.69     10.63 o 
   9   0  22       51.31       61.58     14.58 o 
  10   0  22       46.48       49.71     19.40 o 
   1   1  22       35.77       27.42      7.94 o 
   2   1  22        1.82       12.00      6.32 o 
   3   1  22        4.16       -1.02      6.44 o 
   4   1  22        6.94       12.07      6.37 o 
   5   1  22        3.66        4.02      5.58 o 
   6   1  22        8.66        9.13      6.21 o 
   7   1  22       20.01       20.86     11.05 o 
   8   1  22        4.76       14.95      7.02 o 
   9   1  22        0.49       -3.20     14.33 o 
  10   1  22        0.42       10.46      9.97 o 
   0   2  22       61.38       43.71     16.02 o 
   1   2  22       55.47       63.37     10.41 o 
   2   2  22        1.64        2.23      6.47 o 
   3   2  22       73.35       67.76     11.32 o 
   4   2  22        4.75        0.73      5.83 o 
   5   2  22        6.67       11.81      6.41 o 
   6   2  22       52.45       58.78      9.93 o 
   7   2  22        1.82        1.24      6.15 o 
   8   2  22       23.85       27.29      8.50 o 
   9   2  22        4.97        9.78     12.94 o 
   1   3  22       12.30        9.58      6.08 o 
   2   3  22       25.46       23.05      6.96 o 
   3   3  22       13.05        8.84      7.94 o 
   4   3  22        5.31        8.11      5.85 o 
   5   3  22        0.01        6.10      6.79 o 
   6   3  22        0.02        7.20      6.33 o 
   7   3  22        4.60        1.88      8.75 o 
   8   3  22       21.07       24.25      8.57 o 
   0   4  22       54.19       70.51     17.31 o 
   1   4  22       18.76       28.85      6.73 o 
   2   4  22        0.05        6.30      5.48 o 
   3   4  22        0.35        8.24      5.42 o 
   4   4  22        1.51       -2.58      4.63 o 
   5   4  22        3.30       11.51      5.99 o 
   6   4  22        4.64        9.64      6.06 o 
   7   4  22       30.38       44.12      8.92 o 
   1   5  22        0.63       -1.72      8.88 o 
   2   5  22       56.34       56.54      8.23 o 
   3   5  22        5.03        8.95      5.50 o 
   4   5  22       61.31       57.24      8.46 o 
   5   5  22       18.43       14.50      6.64 o 
   6   5  22        4.65        8.91      7.13 o 
   0   6  22       30.53       20.64      9.51 o 
   1   6  22        1.13        3.88      7.60 o 
   2   6  22       10.95        6.22      8.42 o 
   1   1  23        1.54        3.01      6.47 o 
   2   1  23       12.57       15.66      6.99 o 
   3   1  23        8.29       10.70      6.67 o 
   4   1  23        0.20        1.80      6.10 o 
   5   1  23        0.09        2.39      5.67 o 
   6   1  23        0.63        0.51      5.72 o 
   7   1  23        3.51        1.46      5.98 o 
   8   1  23        5.39       15.99      6.58 o 
   9   1  23        0.02        0.06      9.58 o 
   0   2  23       33.16       35.82     11.98 o 
   1   2  23        0.25        4.26      6.61 o 
   2   2  23        7.98       10.45      6.61 o 
   3   2  23        1.06        5.97      6.30 o 
   4   2  23        3.33       -0.27      5.56 o 
   5   2  23        8.02        5.38      7.02 o 
   6   2  23        3.50       17.92      6.38 o 
   7   2  23        2.84       -8.93      6.88 o 
   8   2  23       18.96       15.85     12.32 o 
   1   3  23        0.67        3.66      6.07 o 
   2   3  23       50.54       59.00     10.02 o 
   3   3  23        0.98       -1.71      6.87 o 
   4   3  23        9.73       12.36      6.44 o 
   5   3  23        0.11       -1.61      5.64 o 
   6   3  23        2.26        5.02      6.25 o 
   7   3  23       14.84       23.18      8.36 o 
   0   4  23       14.07       13.66      9.22 o 
   1   4  23        3.19        9.65      6.17 o 
   2   4  23        8.82       -2.47      5.76 o 
   3   4  23       17.79       20.73      6.58 o 
   4   4  23        1.65        0.65      5.80 o 
   5   4  23        1.82       11.53      6.99 o 
   6   4  23       67.77       98.26     13.88 o 
   1   5  23       45.28       56.98      8.32 o 
   2   5  23        1.11        1.32      5.24 o 
   3   5  23       27.45       29.91      7.03 o 
   4   5  23       23.08       29.62      8.16 o 
   0   0  24     1007.98     1133.28     74.28 o 
   1   0  24      633.61      674.33     41.02 o 
   2   0  24       57.94       89.92     19.84 o 
   3   0  24      622.20      680.41     41.19 o 
   4   0  24        4.69       10.01      9.78 o 
   5   0  24        2.01       13.62     10.66 o 
   6   0  24       68.23      107.19     18.96 o 
   7   0  24       20.24       20.08     10.69 o 
   8   0  24       21.49       28.84     15.88 o 
   1   1  24       34.25       28.50      9.53 o 
   2   1  24      131.06      130.68     14.26 o 
   3   1  24      121.89      123.64     13.87 o 
   4   1  24        0.34       -8.38      5.64 o 
   5   1  24       76.94       78.81     10.94 o 
   6   1  24       11.04       15.96      6.99 o 
   7   1  24        5.32        9.31      6.57 o 
   8   1  24        6.95       16.86      7.34 o 
   0   2  24        0.93        5.21      8.59 o 
   1   2  24        3.02       11.75      6.75 o 
   2   2  24        7.90       14.53      6.93 o 
   3   2  24        5.95       10.44      6.21 o 
   4   2  24       11.02       18.73      6.97 o 
   5   2  24        0.19        1.31      7.01 o 
   6   2  24        1.80       -1.39      5.61 o 
   7   2  24        0.05        2.36      6.40 o 
   1   3  24        1.17        7.00      5.91 o 
   2   3  24        0.50        7.07      5.54 o 
   3   3  24       18.05       25.45      7.42 o 
   4   3  24        6.76        9.23      5.91 o 
   5   3  24        0.91        0.45      5.90 o 
   6   3  24        0.22       -7.09      7.03 o 
   0   4  24        0.03        5.15      7.37 o 
   1   4  24       11.17       13.15      6.19 o 
   2   4  24        0.00       -5.25      6.10 o 
   3   4  24        0.94        7.44      6.17 o 
   4   4  24        6.41        4.99      6.73 o 
   1   1  25        3.50       25.16      6.83 o 
   2   1  25      165.92      180.62     16.23 o 
   3   1  25       23.47       24.33      7.69 o 
   4   1  25        5.18       11.60      5.87 o 
   5   1  25       23.40       34.80      8.09 o 
   6   1  25        1.61       -1.62      6.97 o 
   0   2  25       27.54       27.29     10.01 o 
   1   2  25        4.67        7.18      9.27 o 
   2   2  25       42.73       39.41      8.06 o 
   3   2  25        0.97        2.37      6.96 o 
   4   2  25       16.56       19.53      6.64 o 
   5   2  25        2.55       11.36      6.25 o 
   6   2  25        3.46       13.42      6.51 o 
   1   3  25        0.04        2.45      6.94 o 
   2   3  25        3.94        5.17      5.58 o 
   3   3  25        2.23        9.69      5.87 o 
   4   3  25        7.94       21.31      6.51 o 
   0   4  25        1.28       -3.86     11.21 o 
   1   4  25        0.56       -3.86      5.78 o 
   2   4  25        0.03       -0.46      5.92 o 
   0   0  26        0.72       13.22     11.35 o 
   1   0  26      134.83      128.94     23.71 o 
   2   0  26      136.39      146.95     43.32 o 
   3   0  26      102.71      146.08     23.69 o 
   4   0  26       25.94       21.97     14.30 o 
   5   0  26       28.36       46.99     14.29 o 
   1   1  26        0.02       12.17      8.03 o 
   2   1  26        3.90       16.15      8.52 o 
   3   1  26       15.35       19.64      7.59 o 
   4   1  26       45.78       58.22     12.08 o 
   5   1  26        0.64        7.36      6.51 o 
   0   2  26        0.03        5.20      9.79 o 
   1   2  26        1.94       17.33      6.34 o 
   2   2  26        0.37        7.49      6.02 o 
   3   2  26       18.75       32.73      7.56 o 
   4   2  26        5.81        9.22      7.29 o 
   1   3  26        0.17        0.91      5.13 o 
   2   3  26        0.79        9.77      5.48 o 
   1   1  27        0.99        5.10      8.98 o 
   2   1  27        9.60        4.85     10.31 o 
                                                 
